# Supplementary material for: Cultivation of common bacterial species and strains from human skin, oral, and gut microbiota
Source: BMC Microbiol. 2021 Oct 14;21:278. doi: 10.1186/s12866-021-02314-y (PMC8515726; doi:10.1186/s12866-021-02314-y)
Supplement: Supplementary file 1 — Additional file 1 Table S1. Metagenomic read count statistics and genomes used in the study. Table S2. Relative abundances of bacteria, fungi, and viruses in metagenomic data. Table S3. Breakdown of genera recovered for each cultivation condition, by body site and timepoint. Table S4. Breakdown of species recovered for each cultivation condition, by body site and timepoint. Table S5. Spearman correlation between relative abundance in metagenomic data vs. frequency of isolation, genus- and species-level. [file 12866_2021_2314_MOESM1_ESM.xlsx]

## Sheet: Table S1
Table S1. Metagenomic read count statistics and genomes used in the study
Sample	Body site	Total reads	Human dehosted reads	Percentage microbial
1005.MSR.Ic	Oral, cheek	3259239	121748	0.0373547
1005.MSR.Td	Oral, tongue dorsum	3313585	1280894	0.386558
1006.MSR.Fh	Skin, forehead	2863922	1515250	0.529082
1006.MSR.Tw	Skin, toeweb	3141887	3117113	0.992115
1007.MSR.Ic	Oral, cheek	4225568	554888	0.131317
1007.MSR.Td	Oral, tongue dorsum	3848322	2637943	0.685479
1008.MSR.Fh	Skin, forehead	3468495	881993	0.254287
1008.MSR.Tw	Skin, toeweb	3270919	3185403	0.973856
1009.MSR.Ic	Oral, cheek	3626674	1994555	0.549968
1009.MSR.Fh	Skin, forehead	3232630	1211764	0.374854
1009.MSR.Tw	Skin, toeweb	3199617	3183278	0.994893
1009.MSR.Td	Oral, tongue dorsum	3563841	3187001	0.89426
1010.MSR.Ic	Oral, cheek	2988183	775921	0.259663
1010.MSR.Fh	Skin, forehead	2594154	407885	0.157232
1010.MSR.Tw	Skin, toeweb	3156104	2746171	0.870114
1010.MSR.Td	Oral, tongue dorsum	3359398	2876575	0.856277
1011.MSR.Ic	Oral, cheek	3904934	1097607	0.281082
1011.MSR.Fh	Skin, forehead	3663822	656978	0.179315
1011.MSR.Tw	Skin, toeweb	3870695	2791791	0.721263
1011.MSR.Td	Oral, tongue dorsum	2761464	1598528	0.57887
1000.MSR.Stool	Stool	17323832	1.05615e+07	0.609653
1001.MSR.Stool	Stool	8240072	5.82373e+06	0.706757
1002.MSR.Stool	Stool	7830131	2.69867e+06	0.344653
1003.MSR.Stool	Stool	5441978	5368545	0.986506
1004.MSR.Stool	Stool	28172600	28099929	0.997421
Genomes used	Species	Source
2A12	Bacillus subtilis	Bacillus Genetic Stock Center
3A1	Bacillus subtilis	Bacillus Genetic Stock Center
3A16	Bacillus subtilis	Bacillus Genetic Stock Center
3A18	Bacillus subtilis	Bacillus Genetic Stock Center
3A34	Bacillus subtilis	Bacillus Genetic Stock Center
ATCC-13952	Bacillus subtilis	Bacillus Genetic Stock Center
ATCC-29213	Staphylococcus aureus	BEI Resources
HM-253	Cutibacterium acnes	BEI Resources
HM-492	Cutibacterium acnes	BEI Resources
HM-508	Cutibacterium acnes	BEI Resources
HM-525	Cutibacterium acnes	BEI Resources
HM-552	Cutibacterium acnes	BEI Resources
1008.MSR-1	Cutibacterium acnes	This study
1009.MSR-1	Cutibacterium acnes	This study
1010.MSR-1	Cutibacterium acnes	This study
1011.MSR-1	Cutibacterium acnes	This study
natto-27E2	Bacillus subtilis	Bacillus Genetic Stock Center
Newman1	Staphylococcus aureus	Bae et al. 2006
NR-45955	Staphylococcus aureus	BEI Resources
NR-46081	Staphylococcus aureus	BEI Resources
NR-46204	Staphylococcus aureus	BEI Resources
NR-48074	Staphylococcus aureus	BEI Resources
NRS140	Staphylococcus aureus	BEI Resources
NRS141	Staphylococcus aureus	BEI Resources
1012.MSR-1	Escherichia coli	This study
1012.MSR-13	Escherichia coli	This study
1012.MSR-4	Escherichia coli	This study
1012.MSR-7	Escherichia coli	This study
1001.MSR-1	Escherichia coli	This study
1001.MSR-13	Escherichia coli	This study
1001.MSR-4	Escherichia coli	This study
1001.MSR-7	Escherichia coli	This study
1002.MSR-1	Escherichia coli	This study
1002.MSR-13	Escherichia coli	This study
1002.MSR-2	Escherichia coli	This study
1002.MSR-7	Escherichia coli	This study
PS187	Staphylococcus aureus	BEI Resources
1006.MSR-26	Staphylococcus aureus	This study
1006.MSR-31	Staphylococcus aureus	This study
RN4220	Staphylococcus aureus	Roger Platt, NIH
SA113	Staphylococcus aureus	Roger Platt, NIH
1000.MSR-1	Escherichia coli	This study
1000.MSR-4	Escherichia coli	This study
1000.MSR-7	Escherichia coli	This study
TH016	Bacillus subtilis	Bacillus Genetic Stock Center
USA300	Staphylococcus aureus	BEI Resources
NIHLM001	Staphylococcus epidermidis	BEI Resources
NIHLM003	Staphylococcus epidermidis	BEI Resources
NIHLM008	Staphylococcus epidermidis	BEI Resources
NIHLM015	Staphylococcus epidermidis	BEI Resources
NIHLM018	Staphylococcus epidermidis	BEI Resources
NIHLM020	Staphylococcus epidermidis	BEI Resources
NIHLM023	Staphylococcus epidermidis	BEI Resources
NIHLM031	Staphylococcus epidermidis	BEI Resources
NIHLM037	Staphylococcus epidermidis	BEI Resources
NIHLM039	Staphylococcus epidermidis	BEI Resources
NIHLM040	Staphylococcus epidermidis	BEI Resources
NIHLM049	Staphylococcus epidermidis	BEI Resources
NIHLM053	Staphylococcus epidermidis	BEI Resources
NIHLM057	Staphylococcus epidermidis	BEI Resources
NIHLM061	Staphylococcus epidermidis	BEI Resources
NIHLM067	Staphylococcus epidermidis	BEI Resources

## Sheet: Table S2
Table S2. Relative abundances of bacteria, fungi, and viruses in metagenomic data.
Taxa	1006.MSR.Fh	1006.MSR.Tw	1008.MSR.Fh	1008.MSR.Tw	1009.MSR.Fh	1009.MSR.Tw	1010.MSR.Fh	1010.MSR.Tw	1011.MSR.Fh	1011.MSR.Tw	1007.MSR.Td	1007.MSR.Ic	1009.MSR.Td	1009.MSR.Ic	1010.MSR.Td	1010.MSR.Ic	1011.MSR.Td	1011.MSR.Ic	1001.MSR.Stool	1000.MSR.Stool	1005.MSR.Ic	1005.MSR.Td	1002.MSR.Stool	1003.MSR.Stool	1004.MSR.Stool
k__Bacteria|p__Actinobacteria|c__Actinobacteria|o__Actinomycetales|f__Actinomycetaceae|g__Actinomyces|s__Actinomyces_graevenitzii	0	0	0	0	0.0418	0	0	0	0	0	4.53662	0	0.83446	0	0.28942	0	6.67801	0.26912	0	0	0	0.82792	0	0	0
k__Bacteria|p__Actinobacteria|c__Actinobacteria|o__Actinomycetales|f__Actinomycetaceae|g__Actinomyces|s__Actinomyces_johnsonii	0	0	0	0	0	0	0	0	0	0	0	0	0	0.15186	0	0	0	0	0	0	0	0	0	0	0
k__Bacteria|p__Actinobacteria|c__Actinobacteria|o__Actinomycetales|f__Actinomycetaceae|g__Actinomyces|s__Actinomyces_massiliensis	0	0	0	0.09469	0	0	0	0	0	0.00383	0	0	0	0	0	0.6174	0	0	0	0	0	0	0	0	0
k__Bacteria|p__Actinobacteria|c__Actinobacteria|o__Actinomycetales|f__Actinomycetaceae|g__Actinomyces|s__Actinomyces_naeslundii	0	0	0	0	0	0	0	0	0	0	0	0	0	0	0	0.5506	0	0	0	0	0	0	0	0	0
k__Bacteria|p__Actinobacteria|c__Actinobacteria|o__Actinomycetales|f__Actinomycetaceae|g__Actinomyces|s__Actinomyces_neuii	0	0	0	0	0	0	0	0	0.46693	0.28627	0	0	0	0	0	0	0	0	0	0	0	0	0	0	0
k__Bacteria|p__Actinobacteria|c__Actinobacteria|o__Actinomycetales|f__Actinomycetaceae|g__Actinomyces|s__Actinomyces_odontolyticus	0	0	0	0	0	0	0	0	0	1.04233	0.85213	0	0.84162	0.01177	0.14593	0	0.27802	0.48894	0	0	0	0.94966	0	0	0
k__Bacteria|p__Actinobacteria|c__Actinobacteria|o__Actinomycetales|f__Actinomycetaceae|g__Actinomyces|s__Actinomyces_oris	0	0	0	0	0	0	0	0	0.01852	0.54828	0	0	0	0.3563	0	0.94882	0	0.69756	0	0	0	0	0	0	0
k__Bacteria|p__Actinobacteria|c__Actinobacteria|o__Actinomycetales|f__Actinomycetaceae|g__Actinomyces|s__Actinomyces_sp_ICM47	0	0	0	0	0	0	0	0	0	0	0	0	2.89973	0	0	0	11.7161	0	0	0	0	0	0	0	0
k__Bacteria|p__Actinobacteria|c__Actinobacteria|o__Actinomycetales|f__Actinomycetaceae|g__Actinomyces|s__Actinomyces_viscosus	0	0	0	0	0	0	0	0	0.01543	0.18706	0	0.22277	0	0.36404	0	0.3337	0	1.67446	0	0	0	0	0	0	0
k__Bacteria|p__Actinobacteria|c__Actinobacteria|o__Actinomycetales|f__Brevibacteriaceae|g__Brevibacterium|s__Brevibacterium_mcbrellneri	0	4.53671	0	0	0	24.3692	0	0	0	0	0	0	0	0	0	0	0	0	0	0	0	0	0	0	0
k__Bacteria|p__Actinobacteria|c__Actinobacteria|o__Actinomycetales|f__Brevibacteriaceae|g__Brevibacterium|s__Brevibacterium_unclassified	0	0	0	0	0	0	0	0.06279	0	0	0	0	0	0	0	0	0	0	0	0	0	0	0	0	0
k__Bacteria|p__Actinobacteria|c__Actinobacteria|o__Actinomycetales|f__Corynebacteriaceae|g__Corynebacterium|s__Corynebacterium_amycolatum	0	0	0	0	0	0	0	0.03543	0	0	0	0	0	0	0	0	0	0	0	0	0	0	0	0	0
k__Bacteria|p__Actinobacteria|c__Actinobacteria|o__Actinomycetales|f__Corynebacteriaceae|g__Corynebacterium|s__Corynebacterium_aurimucosum	0	0.35308	0	0	0	0	0	0	0	0	0	0	0	0	0	0	0	0	0	0	0	0	0	0	0
k__Bacteria|p__Actinobacteria|c__Actinobacteria|o__Actinomycetales|f__Corynebacteriaceae|g__Corynebacterium|s__Corynebacterium_bovis	0	0	0	0	40.2125	0	0	0	0	0	0	0	0	0	0	0	0	0	0	0	0	0	0	0	0
k__Bacteria|p__Actinobacteria|c__Actinobacteria|o__Actinomycetales|f__Corynebacteriaceae|g__Corynebacterium|s__Corynebacterium_durum	0	0	0	0	0	0	0	0	0	0.07105	0	0	0	0	0	0	0	0	0	0	0	0	0	0	0
k__Bacteria|p__Actinobacteria|c__Actinobacteria|o__Actinomycetales|f__Corynebacteriaceae|g__Corynebacterium|s__Corynebacterium_jeikeium	0	0	0	0	0	0.02043	0	0	0	0	0	0	0	0	0	0	0	0	0	0	0	0	0	0	0
k__Bacteria|p__Actinobacteria|c__Actinobacteria|o__Actinomycetales|f__Corynebacteriaceae|g__Corynebacterium|s__Corynebacterium_kroppenstedtii	0.18606	0	32.8764	0	7.4189	0	4.21179	0	0	0	0	0	0	0	0	0	0	0	0	0	0	0	0	0	0
k__Bacteria|p__Actinobacteria|c__Actinobacteria|o__Actinomycetales|f__Corynebacteriaceae|g__Corynebacterium|s__Corynebacterium_mastitidis	0	0	0	0	0.03974	0	0	0	0	0	0	0	0	0	0	0	0	0	0	0	0	0	0	0	0
k__Bacteria|p__Actinobacteria|c__Actinobacteria|o__Actinomycetales|f__Corynebacteriaceae|g__Corynebacterium|s__Corynebacterium_matruchotii	0	0	0.32685	0.40015	0	0	0	0	0	0.9422	0.03154	5.42428	0	0	0	3.00988	0	0.72881	0	0	0	0	0	0	0
k__Bacteria|p__Actinobacteria|c__Actinobacteria|o__Actinomycetales|f__Corynebacteriaceae|g__Corynebacterium|s__Corynebacterium_pseudogenitalium	0	29.2704	0.20772	8.50912	0	41.0728	0	18.5689	0.46034	10.534	0	0	0	0	0	0	0	0	0	0	0	0	0	0	0
k__Bacteria|p__Actinobacteria|c__Actinobacteria|o__Actinomycetales|f__Corynebacteriaceae|g__Corynebacterium|s__Corynebacterium_tuberculostearicum	0	4.04392	0.89279	0.81976	0	9.89081	0	2.03063	0.35639	12.889	0	0	0	0	0	0	0	0	0	0	0	0	0	0	0
k__Bacteria|p__Actinobacteria|c__Actinobacteria|o__Actinomycetales|f__Dermabacteraceae|g__Brachybacterium|s__Brachybacterium_unclassified	0	0	0	0	0	0	0	0	0	0.18951	0	0	0	0	0	0	0	0	0	0	0	0	0	0	0
k__Bacteria|p__Actinobacteria|c__Actinobacteria|o__Actinomycetales|f__Dermabacteraceae|g__Dermabacter|s__Dermabacter_sp_HFH0086	0	0	0	0	0	3.51695	0	0	0	0	0	0	0	0	0	0	0	0	0	0	0	0	0	0	0
k__Bacteria|p__Actinobacteria|c__Actinobacteria|o__Actinomycetales|f__Dermacoccaceae|g__Kytococcus|s__Kytococcus_sedentarius	0	0	0	0	0	0	0	0.00585	0	0.18103	0	0	0	0	0	0	0	0	0	0	0	0	0	0	0
k__Bacteria|p__Actinobacteria|c__Actinobacteria|o__Actinomycetales|f__Micrococcaceae|g__Kocuria|s__Kocuria_rhizophila	0.10882	0.02876	0	0.00285	0	0	0	0	0	0.15855	0	0	0	0	0	0	0	0	0	0	0	0	0	0	0
k__Bacteria|p__Actinobacteria|c__Actinobacteria|o__Actinomycetales|f__Micrococcaceae|g__Kocuria|s__Kocuria_unclassified	0.01346	0	0	0	0.0707	0	0	0	0.17342	0.01639	0	0	0	0	0	0	0	0	0	0	0	0	0	0	0
k__Bacteria|p__Actinobacteria|c__Actinobacteria|o__Actinomycetales|f__Micrococcaceae|g__Micrococcus|s__Micrococcus_luteus	0	0	0	0.35921	0	0	0	0.02461	0.14353	0.5845	0	0	0	0	0	0	0	0	0	0	0	0	0	0	0
k__Bacteria|p__Actinobacteria|c__Actinobacteria|o__Actinomycetales|f__Micrococcaceae|g__Rothia|s__Rothia_aeria	0	0	0	0	0.03549	0	0	0	0	0.06812	0.0328	1.7136	0	1.00863	0	0.8417	0	0.57934	0	0	0	0	0	0	0
k__Bacteria|p__Actinobacteria|c__Actinobacteria|o__Actinomycetales|f__Micrococcaceae|g__Rothia|s__Rothia_dentocariosa	0	0	0	0	0.0979	0	0	0	0.10475	1.73532	0.06025	2.29618	0	0.92062	0.03733	3.97477	0.36056	18.5951	0	0	9.01079	0.12608	0	0	0
k__Bacteria|p__Actinobacteria|c__Actinobacteria|o__Actinomycetales|f__Micrococcaceae|g__Rothia|s__Rothia_mucilaginosa	0	0	0	0	0.22103	0	0	0	0.10512	0.48262	19.2404	0.97464	11.3815	0.68389	18.4282	9.44499	5.38613	6.71975	0	0	0.39737	4.20097	0	0	0.03486
k__Bacteria|p__Actinobacteria|c__Actinobacteria|o__Actinomycetales|f__Micrococcaceae|g__Rothia|s__Rothia_unclassified	0	0	0.03904	0	0	0	0	0	0	0	0	0	0	0	0	0	0	0	0	0	0.93913	0.88787	0	0	0
k__Bacteria|p__Actinobacteria|c__Actinobacteria|o__Actinomycetales|f__Propionibacteriaceae|g__Propionibacterium|s__Propionibacterium_acnes	99.4496	0.11962	57.2349	0.01061	45.4729	0	95.7882	0.17901	22.0486	2.59141	0	0	0	0.00195	0	0	0	0	0	0	0	0	0	0.24761	0
k__Bacteria|p__Actinobacteria|c__Actinobacteria|o__Actinomycetales|f__Propionibacteriaceae|g__Propionibacterium|s__Propionibacterium_granulosum	0	0	4.55656	0	0.04296	0	0	0	0.20508	0	0	0	0	0	0	0	0	0	0	0	0	0	0	0	0
k__Bacteria|p__Actinobacteria|c__Actinobacteria|o__Bifidobacteriales|f__Bifidobacteriaceae|g__Bifidobacterium|s__Bifidobacterium_adolescentis	0	0	0	0	0	0	0	0	0	0	0	0	0	0	0	0	0	0	0	0	0	0	0.04992	1.05343	0
k__Bacteria|p__Actinobacteria|c__Actinobacteria|o__Bifidobacteriales|f__Bifidobacteriaceae|g__Bifidobacterium|s__Bifidobacterium_bifidum	0	0	0	0	0	0	0	0	0	0	0	0	0	0	0	0	0	0	0	0	0	0	0	0	0.03568
k__Bacteria|p__Actinobacteria|c__Actinobacteria|o__Bifidobacteriales|f__Bifidobacteriaceae|g__Bifidobacterium|s__Bifidobacterium_longum	0	0	0	0	0	0	0	0	0	0	0	0	0	0	0	0	0	0	0.10429	0	0	0	0.17019	0.01319	0.73434
k__Bacteria|p__Actinobacteria|c__Actinobacteria|o__Bifidobacteriales|f__Bifidobacteriaceae|g__Scardovia|s__Scardovia_unclassified	0	0	0.08805	0	0	0	0	0	0	0	0	0	0	0	0	0	0	0	0	0	0	0	0	0	0
k__Bacteria|p__Actinobacteria|c__Actinobacteria|o__Coriobacteriales|f__Coriobacteriaceae|g__Adlercreutzia|s__Adlercreutzia_equolifaciens	0	0	0	0	0	0	0	0	0	0	0	0	0	0	0	0	0	0	0	0	0	0	0	0	0.03024
k__Bacteria|p__Actinobacteria|c__Actinobacteria|o__Coriobacteriales|f__Coriobacteriaceae|g__Atopobium|s__Atopobium_parvulum	0	0	0	0	0	0	0	0	0	0	1.49223	0	1.2161	0	0.12298	0	3.48301	0.10791	0	0	0	1.12169	0	0	0
k__Bacteria|p__Actinobacteria|c__Actinobacteria|o__Coriobacteriales|f__Coriobacteriaceae|g__Atopobium|s__Atopobium_rimae	0	0	0	0	0	0	0	0	0	0	0.02206	0	0	0	0	0	0.03371	0	0	0	0	0	0	0	0
k__Bacteria|p__Actinobacteria|c__Actinobacteria|o__Coriobacteriales|f__Coriobacteriaceae|g__Collinsella|s__Collinsella_aerofaciens	0	0	0	0	0	0	0	0	0	0	0	0	0	0	0	0	0	0	0.10197	0	0	0	0	0.05635	0.10513
k__Bacteria|p__Actinobacteria|c__Actinobacteria|o__Coriobacteriales|f__Coriobacteriaceae|g__Cryptobacterium|s__Cryptobacterium_curtum	0	0	0	0	0	0	0	0	0	0	0	0	0	0	0	0	0.16551	0	0	0	0	0	0	0	0
k__Bacteria|p__Actinobacteria|c__Actinobacteria|o__Coriobacteriales|f__Coriobacteriaceae|g__Eggerthella|s__Eggerthella_unclassified	0	0	0	0	0	0	0	0	0	0	0	0	0	0	0	0	0	0	0	0	0	0	0	0	0.00555
k__Bacteria|p__Bacteroidetes|c__Bacteroidetes_noname|o__Bacteroidetes_noname|f__Bacteroidetes_noname|g__Bacteroidetes_noname|s__Bacteroidetes_oral_taxon_274	0	0	0	0	0	0	0	0	0	0	0.01295	0	0	0	0	0	0	0	0	0	0	0	0	0	0
k__Bacteria|p__Bacteroidetes|c__Bacteroidia|o__Bacteroidales|f__Bacteroidaceae|g__Bacteroides|s__Bacteroides_caccae	0	0	0	0	0	0	0	0	0	0	0	0	0	0	0	0	0	0	5.39163	0	0	0	1.06733	8.37077	3.5925
k__Bacteria|p__Bacteroidetes|c__Bacteroidia|o__Bacteroidales|f__Bacteroidaceae|g__Bacteroides|s__Bacteroides_cellulosilyticus	0	0	0	0	0	0	0	0	0	0	0	0	0	0	0	0	0	0	2.8109	0	0	0	0	0	0
k__Bacteria|p__Bacteroidetes|c__Bacteroidia|o__Bacteroidales|f__Bacteroidaceae|g__Bacteroides|s__Bacteroides_coprocola	0	0	0	0	0	0	0	0	0	0	0	0	0	0	0	0	0	0	0	0	0	0	0	1.2349	0
k__Bacteria|p__Bacteroidetes|c__Bacteroidia|o__Bacteroidales|f__Bacteroidaceae|g__Bacteroides|s__Bacteroides_dorei	0	0	0	0	0	0	0	0	0	0	0	0	0	0	0	0	0	0	8.28618	16.0064	0	0	10.556	1.43473	25.3235
k__Bacteria|p__Bacteroidetes|c__Bacteroidia|o__Bacteroidales|f__Bacteroidaceae|g__Bacteroides|s__Bacteroides_faecis	0	0	0	0	0	0	0	0	0	0	0	0	0	0	0	0	0	0	0	0	0	0	0	0.38356	0
k__Bacteria|p__Bacteroidetes|c__Bacteroidia|o__Bacteroidales|f__Bacteroidaceae|g__Bacteroides|s__Bacteroides_finegoldii	0	0	0	0	0	0	0	0	0	0	0	0	0	0	0	0	0	0	0	0	0	0	0	0	0.03501
k__Bacteria|p__Bacteroidetes|c__Bacteroidia|o__Bacteroidales|f__Bacteroidaceae|g__Bacteroides|s__Bacteroides_fragilis	0	0	0	0	0	0	0	0	0	0	0	0	0	0	0	0	0	0	0	0.10368	0	0	2.36909	0.43468	0.08781
k__Bacteria|p__Bacteroidetes|c__Bacteroidia|o__Bacteroidales|f__Bacteroidaceae|g__Bacteroides|s__Bacteroides_intestinalis	0	0	0	0	0	0	0	0	0	0	0	0	0	0	0	0	0	0	0	0	0	0	0	0	0.25117
k__Bacteria|p__Bacteroidetes|c__Bacteroidia|o__Bacteroidales|f__Bacteroidaceae|g__Bacteroides|s__Bacteroides_massiliensis	0	0	0	0	0	0	0	0	0	0	0	0	0	0	0	0	0	0	0	11.711	0	0	0	0	0
k__Bacteria|p__Bacteroidetes|c__Bacteroidia|o__Bacteroidales|f__Bacteroidaceae|g__Bacteroides|s__Bacteroides_ovatus	0	0	0	0	0	0	0	0	0	0	0	0	0	0	0	0	0	0	21.0673	8.12437	0	0	0.71684	5.82743	0.86657
k__Bacteria|p__Bacteroidetes|c__Bacteroidia|o__Bacteroidales|f__Bacteroidaceae|g__Bacteroides|s__Bacteroides_salyersiae	0	0	0	0	0	0	0	0	0	0	0	0	0	0	0	0	0	0	0	0	0	0	0	0	0.48193
k__Bacteria|p__Bacteroidetes|c__Bacteroidia|o__Bacteroidales|f__Bacteroidaceae|g__Bacteroides|s__Bacteroides_stercoris	0	0	0	0	0	0	0	0	0	0	0	0	0	0	0	0	0	0	0	47.7307	0	0	0	16.2376	25.0967
k__Bacteria|p__Bacteroidetes|c__Bacteroidia|o__Bacteroidales|f__Bacteroidaceae|g__Bacteroides|s__Bacteroides_thetaiotaomicron	0	0	0	0	0	0	0	0	0	0	0	0	0	0	0	0	0	0	2.80082	0	0	0	0.20616	1.28852	1.75892
k__Bacteria|p__Bacteroidetes|c__Bacteroidia|o__Bacteroidales|f__Bacteroidaceae|g__Bacteroides|s__Bacteroides_uniformis	0	0	0	0	0	0	0	0	0	0	0	0	0	0	0	0	0	0	16.4738	6.21056	0	0	3.08733	3.96483	13.1762
k__Bacteria|p__Bacteroidetes|c__Bacteroidia|o__Bacteroidales|f__Bacteroidaceae|g__Bacteroides|s__Bacteroides_vulgatus	0	0	0	0	0	0	0	0	0	0	0	0	0	0	0	0	0	0	2.54839	0	0	0	0.03693	4.58716	3.22456
k__Bacteria|p__Bacteroidetes|c__Bacteroidia|o__Bacteroidales|f__Bacteroidaceae|g__Bacteroides|s__Bacteroides_xylanisolvens	0	0	0	0	0	0	0	0	0	0	0	0	0	0	0	0	0	0	0.01672	3.68945	0	0	0	0	0.01563
k__Bacteria|p__Bacteroidetes|c__Bacteroidia|o__Bacteroidales|f__Bacteroidales_noname|g__Bacteroidales_noname|s__Bacteroidales_bacterium_ph8	0	0	0	0	0	0	0	0	0	0	0	0	0	0	0	0	0	0	0	0	0	0	0	0.54079	0
k__Bacteria|p__Bacteroidetes|c__Bacteroidia|o__Bacteroidales|f__Porphyromonadaceae|g__Barnesiella|s__Barnesiella_intestinihominis	0	0	0	0	0	0	0	0	0	0	0	0	0	0	0	0	0	0	0	0	0	0	0	0.95948	1.08608
k__Bacteria|p__Bacteroidetes|c__Bacteroidia|o__Bacteroidales|f__Porphyromonadaceae|g__Odoribacter|s__Odoribacter_splanchnicus	0	0	0	0	0	0	0	0	0	0	0	0	0	0	0	0	0	0	1.01983	0	0	0	0	1.72116	0.23378
k__Bacteria|p__Bacteroidetes|c__Bacteroidia|o__Bacteroidales|f__Porphyromonadaceae|g__Parabacteroides|s__Parabacteroides_distasonis	0	0	0	0	0	0	0	0	0	0	0	0	0	0	0	0	0	0	0.12221	0	0	0	1.36575	2.4685	0
k__Bacteria|p__Bacteroidetes|c__Bacteroidia|o__Bacteroidales|f__Porphyromonadaceae|g__Parabacteroides|s__Parabacteroides_johnsonii	0	0	0	0	0	0	0	0	0	0	0	0	0	0	0	0	0	0	0	0	0	0	0	0	1.81288
k__Bacteria|p__Bacteroidetes|c__Bacteroidia|o__Bacteroidales|f__Porphyromonadaceae|g__Parabacteroides|s__Parabacteroides_merdae	0	0	0	0	0	0	0	0	0	0	0	0	0	0	0	0	0	0	3.14248	1.35471	0	0	10.2405	4.30579	0
k__Bacteria|p__Bacteroidetes|c__Bacteroidia|o__Bacteroidales|f__Porphyromonadaceae|g__Parabacteroides|s__Parabacteroides_unclassified	0	0	0	0	0	0	0	0	0	0	0	0	0	0	0	0	0	0	0	0	0	0	0	0	2.82876
k__Bacteria|p__Bacteroidetes|c__Bacteroidia|o__Bacteroidales|f__Porphyromonadaceae|g__Porphyromonas|s__Porphyromonas_asaccharolytica	0	0	0	0	0	0	0	0	0	0	0	0	0.00526	0	0	0	0	0	0	0	0	0	0	0	0
k__Bacteria|p__Bacteroidetes|c__Bacteroidia|o__Bacteroidales|f__Porphyromonadaceae|g__Porphyromonas|s__Porphyromonas_endodontalis	0	0	0	0	0	0	0	0	0	0.05879	0.07395	0.27459	0	0	0	0	0	0	0	0	0	0	0	0	0
k__Bacteria|p__Bacteroidetes|c__Bacteroidia|o__Bacteroidales|f__Porphyromonadaceae|g__Porphyromonas|s__Porphyromonas_sp_oral_taxon_279	0	0	0	0	0	0	0	0	0	0	2.18172	0	6.66876	1.15446	17.1568	3.10204	0	0	0	0	0	0	0	0	0
k__Bacteria|p__Bacteroidetes|c__Bacteroidia|o__Bacteroidales|f__Porphyromonadaceae|g__Tannerella|s__Tannerella_forsythia	0	0	0	0	0	0	0	0	0	0	0.03098	0	0	0	0	0	0	0	0	0	0	0	0	0	0
k__Bacteria|p__Bacteroidetes|c__Bacteroidia|o__Bacteroidales|f__Prevotellaceae|g__Alloprevotella|s__Alloprevotella_rava	0	0	0	0	0	0	0	0	0	0	0	0	2.03741	0	0	0	0.16369	0	0	0	0	0	0	0	0
k__Bacteria|p__Bacteroidetes|c__Bacteroidia|o__Bacteroidales|f__Prevotellaceae|g__Alloprevotella|s__Alloprevotella_tannerae	0	0	0	0	0	0	0	0	0	0	0.1538	0	4.70699	0	0.02266	0	4.47801	0.13053	0	0	0	0	0	0	0
k__Bacteria|p__Bacteroidetes|c__Bacteroidia|o__Bacteroidales|f__Prevotellaceae|g__Alloprevotella|s__Alloprevotella_unclassified	0	0	0	0	0.05796	0	0	0	0	0	0	0	0	0.0221	0.47086	0	0	0.05976	0	0	0	0	0	0	0
k__Bacteria|p__Bacteroidetes|c__Bacteroidia|o__Bacteroidales|f__Prevotellaceae|g__Paraprevotella|s__Paraprevotella_clara	0	0	0	0	0	0	0	0	0	0	0	0	0	0	0	0	0	0	1.7428	0	0	0	0.43193	0	0
k__Bacteria|p__Bacteroidetes|c__Bacteroidia|o__Bacteroidales|f__Prevotellaceae|g__Paraprevotella|s__Paraprevotella_unclassified	0	0	0	0	0	0	0	0	0	0	0	0	0	0	0	0	0	0	10.9387	0	0	0	0.89191	0	0
k__Bacteria|p__Bacteroidetes|c__Bacteroidia|o__Bacteroidales|f__Prevotellaceae|g__Paraprevotella|s__Paraprevotella_xylaniphila	0	0	0	0	0	0	0	0	0	0	0	0	0	0	0	0	0	0	0	0	0	0	0.05559	0	0
k__Bacteria|p__Bacteroidetes|c__Bacteroidia|o__Bacteroidales|f__Prevotellaceae|g__Prevotella|s__Candidatus_Prevotella_conceptionensis	0	0	0	0	0	0	0	0	0	0	0	0.10905	0	0	0	0	0	0	0	0	0	0	0	0	0
k__Bacteria|p__Bacteroidetes|c__Bacteroidia|o__Bacteroidales|f__Prevotellaceae|g__Prevotella|s__Prevotella_buccae	0	0	0	0	0	0	0	0	0	0	0.00098	0	0	0	0	0	0	0	0	0	0	0	0	0	0
k__Bacteria|p__Bacteroidetes|c__Bacteroidia|o__Bacteroidales|f__Prevotellaceae|g__Prevotella|s__Prevotella_copri	0	0	0	0	0	0	0	0	0	0	0	0	0	0	0	0	0	0	0	0	0	0	58.5438	0	0.00947
k__Bacteria|p__Bacteroidetes|c__Bacteroidia|o__Bacteroidales|f__Prevotellaceae|g__Prevotella|s__Prevotella_denticola	0	0	0	0	0	0	0	0	0	0	0.00272	0	0	0	0	0	0	0	0	0	0	0	0	0	0
k__Bacteria|p__Bacteroidetes|c__Bacteroidia|o__Bacteroidales|f__Prevotellaceae|g__Prevotella|s__Prevotella_histicola	0	0	0	0	0	0	0	0	0	0	0.07317	0	1.63579	0	0	0	8.64392	0.06404	0	0	0	3.30959	0	0	0
k__Bacteria|p__Bacteroidetes|c__Bacteroidia|o__Bacteroidales|f__Prevotellaceae|g__Prevotella|s__Prevotella_intermedia	0	0	0	0	0	0	0	0	0	0.09527	0.07921	0.54332	0	0	0	0	0	0	0	0	0	0	0	0	0
k__Bacteria|p__Bacteroidetes|c__Bacteroidia|o__Bacteroidales|f__Prevotellaceae|g__Prevotella|s__Prevotella_loescheii	0	0	0	0	0	0	0	0	0	0.01248	0	0	0	0.0321	0	0	0	0	0	0	0	0	0	0	0
k__Bacteria|p__Bacteroidetes|c__Bacteroidia|o__Bacteroidales|f__Prevotellaceae|g__Prevotella|s__Prevotella_marshii	0	0	0	0	0	0	0	0	0	0.07962	0	0	0	0	0	0	0	0	0	0	0	0	0	0	0
k__Bacteria|p__Bacteroidetes|c__Bacteroidia|o__Bacteroidales|f__Prevotellaceae|g__Prevotella|s__Prevotella_melaninogenica	0	0	0	0	0.14363	0	0	0	0	0	24.0242	6.96581	14.6063	0.41452	1.17087	0	8.77076	1.9277	0	0	3.39802	6.19551	0	0	0
k__Bacteria|p__Bacteroidetes|c__Bacteroidia|o__Bacteroidales|f__Prevotellaceae|g__Prevotella|s__Prevotella_nanceiensis	0	0	0	0	0	0	0	0	0	0.1068	0.24929	0	1.19251	0.04189	1.57477	0.13655	0.04311	0.25926	0	0	0	0.0268	0	0	0
k__Bacteria|p__Bacteroidetes|c__Bacteroidia|o__Bacteroidales|f__Prevotellaceae|g__Prevotella|s__Prevotella_nigrescens	0	0	0	0	0.00801	0	0	0	0	0	0.10209	0	0	0	0	0	0	0	0	0	0	0	0	0	0
k__Bacteria|p__Bacteroidetes|c__Bacteroidia|o__Bacteroidales|f__Prevotellaceae|g__Prevotella|s__Prevotella_oulorum	0	0	0	0	0	0	0	0	0	0	0.05747	0	0.11425	0	0	0	0.11284	0	0	0	0	0	0	0	0
k__Bacteria|p__Bacteroidetes|c__Bacteroidia|o__Bacteroidales|f__Prevotellaceae|g__Prevotella|s__Prevotella_pallens	0	0	0	0	0	0	0	0	0	0	0.44215	0	0.74395	0	0	0	1.82448	0.08019	0	0	0	0	0	0	0
k__Bacteria|p__Bacteroidetes|c__Bacteroidia|o__Bacteroidales|f__Prevotellaceae|g__Prevotella|s__Prevotella_pleuritidis	0	0	0	0	0	0	0	0	0	0	0.06912	0.22474	0	0	0	0	0	0	0	0	0	0.01645	0	0	0
k__Bacteria|p__Bacteroidetes|c__Bacteroidia|o__Bacteroidales|f__Prevotellaceae|g__Prevotella|s__Prevotella_salivae	0	0	0	0	0	0	0	0	0	0	0.17437	0	2.20475	0	0	0	4.33578	0.05703	0	0	0	0.78729	0	0	0
k__Bacteria|p__Bacteroidetes|c__Bacteroidia|o__Bacteroidales|f__Prevotellaceae|g__Prevotella|s__Prevotella_veroralis	0	0	0	0	0	0	0	0	0	0	0.03326	2.06973	0.03277	0.00869	0	0	0	0	0	0	0	0	0	0	0
k__Bacteria|p__Bacteroidetes|c__Bacteroidia|o__Bacteroidales|f__Rikenellaceae|g__Alistipes|s__Alistipes_finegoldii	0	0	0	0	0	0	0	0	0	0	0	0	0	0	0	0	0	0	0.9707	0	0	0	0	0.09615	0.13448
k__Bacteria|p__Bacteroidetes|c__Bacteroidia|o__Bacteroidales|f__Rikenellaceae|g__Alistipes|s__Alistipes_onderdonkii	0	0	0	0	0	0	0	0	0	0	0	0	0	0	0	0	0	0	0.49679	0	0	0	0	0.21371	0.05879
k__Bacteria|p__Bacteroidetes|c__Bacteroidia|o__Bacteroidales|f__Rikenellaceae|g__Alistipes|s__Alistipes_putredinis	0	0	0	0	0	0	0	0	0	0	0	0	0	0	0	0	0	0	3.61107	3.39861	0	0	0	0.10494	0
k__Bacteria|p__Bacteroidetes|c__Bacteroidia|o__Bacteroidales|f__Rikenellaceae|g__Alistipes|s__Alistipes_senegalensis	0	0	0	0	0	0	0	0	0	0	0	0	0	0	0	0	0	0	0	0	0	0	0	0.0155	0
k__Bacteria|p__Bacteroidetes|c__Bacteroidia|o__Bacteroidales|f__Rikenellaceae|g__Alistipes|s__Alistipes_shahii	0	0	0	0	0	0	0	0	0	0	0	0	0	0	0	0	0	0	0.83399	0.31334	0	0	0	0.92995	1.74556
k__Bacteria|p__Bacteroidetes|c__Flavobacteriia|o__Flavobacteriales|f__Flavobacteriaceae|g__Capnocytophaga|s__Capnocytophaga_gingivalis	0	0	0	0	0	0	0	0	0	0	0	0	0.52514	0.73087	1.98079	0.45205	0	0	0	0	0	0	0	0	0
k__Bacteria|p__Bacteroidetes|c__Flavobacteriia|o__Flavobacteriales|f__Flavobacteriaceae|g__Capnocytophaga|s__Capnocytophaga_granulosa	0	0	0	0.07138	0	0	0	0	0	0	0.0297	0	0.00735	0.02643	0.03967	0	0	0	0	0	0	0	0	0	0
k__Bacteria|p__Bacteroidetes|c__Flavobacteriia|o__Flavobacteriales|f__Flavobacteriaceae|g__Capnocytophaga|s__Capnocytophaga_unclassified	0	0	0	0	0	0	0	0	0	0.29921	0.6091	2.78909	0.59238	0.87678	1.46847	0.45339	0	0.40819	0	0	0	0	0	0	0
k__Bacteria|p__Candidatus_Saccharibacteria|c__Candidatus_Saccharibacteria_noname|o__Candidatus_Saccharibacteria_noname|f__Candidatus_Saccharibacteria_noname|g__Candidatus_Saccharibacteria_noname|s__candidate_division_TM7_single_cell_isolate_TM7b	0	0	0	0	0	0	0	0	0	0	0.00498	0	0	0	0	0.17022	0.00978	0	0	0	0	0	0	0	0
k__Bacteria|p__Candidatus_Saccharibacteria|c__Candidatus_Saccharibacteria_noname|o__Candidatus_Saccharibacteria_noname|f__Candidatus_Saccharibacteria_noname|g__Candidatus_Saccharibacteria_noname|s__candidate_division_TM7_single_cell_isolate_TM7c	0	0	0	0	0	0	0	0	0	0	0.00646	0	0	0	0	0.61379	0	0	0	0	0	0	0	0	0
k__Bacteria|p__Cyanobacteria|c__Cyanobacteria_noname|o__Oscillatoriales|f__Oscillatoriales_noname|g__Microcoleus|s__Microcoleus_unclassified	0	0	0	0	0	0	0	0	0	0	0	0	0	0	0	0	0	0	0	0	0	0	0	0.06018	0
k__Bacteria|p__Deinococcus_Thermus|c__Deinococci|o__Deinococcales|f__Deinococcaceae|g__Deinococcus|s__Deinococcus_unclassified	0	0	0	0	0.09215	0	0	0	0	0	0	0	0	0	0	0	0	0	0	0	0	0	0	0	0
k__Bacteria|p__Firmicutes|c__Bacilli|o__Bacillales|f__Bacillaceae|g__Bacillus|s__Bacillus_amyloliquefaciens	0	0	0	0	0	0	0	0	0	0	0	0	0	0	0	0	0	0	0	0	0	0	0	0	0.01205
k__Bacteria|p__Firmicutes|c__Bacilli|o__Bacillales|f__Bacillales_noname|g__Gemella|s__Gemella_haemolysans	0	0	0	0	0.0102	0	0	0	0	0.41071	0.00857	2.82216	0	0.39831	0.0167	5.01189	0	0.7603	0	0	8.3931	0	0	0	0
k__Bacteria|p__Firmicutes|c__Bacilli|o__Bacillales|f__Bacillales_noname|g__Gemella|s__Gemella_morbillorum	0	0	0	0	0	0	0	0	0	0.04532	0	0	0	0	0	0	0	0	0	0	0	0	0	0	0
k__Bacteria|p__Firmicutes|c__Bacilli|o__Bacillales|f__Bacillales_noname|g__Gemella|s__Gemella_sanguinis	0	0	0	0	0	0	0	0	0	0	0.39282	0	0.01653	0	0.42513	0	0.03129	0	0	0	0	0.28953	0	0	0
k__Bacteria|p__Firmicutes|c__Bacilli|o__Bacillales|f__Bacillales_noname|g__Gemella|s__Gemella_unclassified	0	0	0.0129	0	0.02805	0	0	0	0	0.68066	0	0.84302	0.06029	0.09613	0.00582	1.23447	0.05335	0.47292	0	0	2.14989	0	0	0	0
k__Bacteria|p__Firmicutes|c__Bacilli|o__Bacillales|f__Staphylococcaceae|g__Staphylococcus|s__Staphylococcus_caprae_capitis	0.19529	7.58159	0	0.41403	0.56617	0.26185	0	23.708	0.35632	5.84254	0	0	0	0	0	0	0	0	0	0	0	0	0	0	0
k__Bacteria|p__Firmicutes|c__Bacilli|o__Bacillales|f__Staphylococcaceae|g__Staphylococcus|s__Staphylococcus_epidermidis	0.00153	7.30365	0.84027	76.1098	0.97201	12.6456	0	43.534	4.07661	17.7871	0	0	0	0	0	0	0	0	0	0	0	0	0	0	0
k__Bacteria|p__Firmicutes|c__Bacilli|o__Bacillales|f__Staphylococcaceae|g__Staphylococcus|s__Staphylococcus_haemolyticus	0	0	0	0	0	0.13448	0	0.07583	0	0	0	0	0	0	0	0	0	0	0	0	0	0	0	0	0
k__Bacteria|p__Firmicutes|c__Bacilli|o__Bacillales|f__Staphylococcaceae|g__Staphylococcus|s__Staphylococcus_hominis	0	0	0	10.1535	0	6.40249	0	6.68054	0.15691	7.79268	0	0	0	0	0	0	0	0	0	0	0	0	0	0	0
k__Bacteria|p__Firmicutes|c__Bacilli|o__Bacillales|f__Staphylococcaceae|g__Staphylococcus|s__Staphylococcus_lugdunensis	0	0	0	0.00627	0	0	0	0.11788	0	0.13364	0	0	0	0	0	0	0	0	0	0	0	0	0	0	0
k__Bacteria|p__Firmicutes|c__Bacilli|o__Bacillales|f__Staphylococcaceae|g__Staphylococcus|s__Staphylococcus_pasteuri	0	0	0	0	0	0.07568	0	0.11333	0	0	0	0	0	0	0	0	0	0	0	0	0	0	0	0	0
k__Bacteria|p__Firmicutes|c__Bacilli|o__Bacillales|f__Staphylococcaceae|g__Staphylococcus|s__Staphylococcus_pettenkoferi	0	45.7324	0	0	0	0	0	0	0	0.48072	0	0	0	0	0	0	0	0	0	0	0	0	0	0	0
k__Bacteria|p__Firmicutes|c__Bacilli|o__Bacillales|f__Staphylococcaceae|g__Staphylococcus|s__Staphylococcus_warneri	0	0.89862	0	0.32383	0	1.59463	0	0.35555	0	0.00938	0	0	0	0	0	0	0	0	0	0	0	0	0	0	0
k__Bacteria|p__Firmicutes|c__Bacilli|o__Lactobacillales|f__Aerococcaceae|g__Abiotrophia|s__Abiotrophia_defectiva	0	0	0	0	0.02272	0	0	0	0	0	0.02047	0	0	10.8439	0	0.11349	0	0	0	0	0	0	0	0	0
k__Bacteria|p__Firmicutes|c__Bacilli|o__Lactobacillales|f__Aerococcaceae|g__Aerococcus|s__Aerococcus_viridans	0	0	0	0.05959	0	0	0	0	0	0	0	0	0	0	0	0	0	0	0	0	0	0	0	0	0
k__Bacteria|p__Firmicutes|c__Bacilli|o__Lactobacillales|f__Aerococcaceae|g__Facklamia|s__Facklamia_languida	0	0	0	0	0	0	0	0.05523	0	0	0	0	0	0	0	0	0	0	0	0	0	0	0	0	0
k__Bacteria|p__Firmicutes|c__Bacilli|o__Lactobacillales|f__Carnobacteriaceae|g__Granulicatella|s__Granulicatella_adiacens	0	0	0	0.00315	0.04443	0	0	0	0	0	0.21766	0	0.08359	0.34756	0.31201	0	0.01729	0.06492	0	0	0	0.26129	0	0	0
k__Bacteria|p__Firmicutes|c__Bacilli|o__Lactobacillales|f__Carnobacteriaceae|g__Granulicatella|s__Granulicatella_elegans	0	0	0	0	0	0	0	0	0	0.64035	0	0	0	0	0	0.94822	0	0	0	0	0	0	0	0	0
k__Bacteria|p__Firmicutes|c__Bacilli|o__Lactobacillales|f__Carnobacteriaceae|g__Granulicatella|s__Granulicatella_unclassified	0	0	0.20201	0	0.09009	0	0	0	0	0.18958	0.81603	0.12974	0.53973	0	1.63845	1.43268	0.24856	0.19594	0	0	3.94618	0.65399	0	0	0
k__Bacteria|p__Firmicutes|c__Bacilli|o__Lactobacillales|f__Lactobacillaceae|g__Lactobacillus|s__Lactobacillus_crispatus	0	0	0	0	0.49542	0.01504	0	0	0	0	0	0	0	0	0	0	0	0	0	0	0	0	0	0	0
k__Bacteria|p__Firmicutes|c__Bacilli|o__Lactobacillales|f__Lactobacillaceae|g__Lactobacillus|s__Lactobacillus_iners	0	0	0	0	0.01417	0	0	0	0	0	0	0	0	0	0	0	0	0	0	0	0	0	0	0	0
k__Bacteria|p__Firmicutes|c__Bacilli|o__Lactobacillales|f__Lactobacillaceae|g__Lactobacillus|s__Lactobacillus_plantarum	0	0	0	0	0	0	0	0	0	0	0	0	0	0	0	0	0	0	0	0	0	0	0	0	0.00982
k__Bacteria|p__Firmicutes|c__Bacilli|o__Lactobacillales|f__Lactobacillaceae|g__Lactobacillus|s__Lactobacillus_ruminis	0	0	0	0	0	0	0	0	0	0	0	0	0	0	0	0	0	0	0	0	0	0	0.15042	0.36328	0
k__Bacteria|p__Firmicutes|c__Bacilli|o__Lactobacillales|f__Lactobacillaceae|g__Pediococcus|s__Pediococcus_acidilactici	0	0	0	0	0	0	0	0	0	0	0	0	0	0	0	0	0	0	0	0	0	0	0	0	0.00684
k__Bacteria|p__Firmicutes|c__Bacilli|o__Lactobacillales|f__Leuconostocaceae|g__Leuconostoc|s__Leuconostoc_mesenteroides	0	0	0	0	0	0	0	0	0	0	0	0	0	0	0	0	0	0	0	0	0	0	0	0	0.00758
k__Bacteria|p__Firmicutes|c__Bacilli|o__Lactobacillales|f__Streptococcaceae|g__Streptococcus|s__Streptococcus_australis	0	0	0	0	0	0	0	0	0	0.18533	0.98695	0	0.39222	0	1.12344	0.098	0.81255	0.86703	0	0	0	0.0644	0	0	0.01388
k__Bacteria|p__Firmicutes|c__Bacilli|o__Lactobacillales|f__Streptococcaceae|g__Streptococcus|s__Streptococcus_constellatus	0	0	0	0	0	0	0	0	0	0	0	0	0.06181	0	0.05561	0	0	0	0	0	0	0	0	0	0
k__Bacteria|p__Firmicutes|c__Bacilli|o__Lactobacillales|f__Streptococcaceae|g__Streptococcus|s__Streptococcus_cristatus	0	0	0	0	0	0	0	0	0	0.07853	0	0.76571	0	0	0	0	0	0.68434	0	0	0	0	0	0	0
k__Bacteria|p__Firmicutes|c__Bacilli|o__Lactobacillales|f__Streptococcaceae|g__Streptococcus|s__Streptococcus_gordonii	0	0	0	0	0	0	0	0	0	0	0	0	0	0.15904	0	0.45688	0	0	0	0	0	0	0	0	0
k__Bacteria|p__Firmicutes|c__Bacilli|o__Lactobacillales|f__Streptococcaceae|g__Streptococcus|s__Streptococcus_infantis	0	0	0	0	0	0	0	0	0	0.31657	0.78935	0	0.30724	0.09101	0.81414	1.56098	0.44549	2.05491	0	0	0	0.19441	0	0	0
k__Bacteria|p__Firmicutes|c__Bacilli|o__Lactobacillales|f__Streptococcaceae|g__Streptococcus|s__Streptococcus_mitis_oralis_pneumoniae	0.01116	0	1.97693	0.15446	0.52715	0	0	0	0.49215	12.5898	0.23325	46.2019	0.2195	4.21847	0.07986	6.93859	0.8533	23.0525	0	0	23.3202	0.16953	0	0	0
k__Bacteria|p__Firmicutes|c__Bacilli|o__Lactobacillales|f__Streptococcaceae|g__Streptococcus|s__Streptococcus_oligofermentans	0	0	0	0	0	0	0	0	0	0	0	0.03874	0	0	0	0	0	0	0	0	0	0	0	0	0
k__Bacteria|p__Firmicutes|c__Bacilli|o__Lactobacillales|f__Streptococcaceae|g__Streptococcus|s__Streptococcus_parasanguinis	0	0	0	0	0.00588	0	0	0	0	0	1.67927	0	1.8966	0	0.03098	0	3.84382	0.79085	0	0	0	32.1771	0	0	0
k__Bacteria|p__Firmicutes|c__Bacilli|o__Lactobacillales|f__Streptococcaceae|g__Streptococcus|s__Streptococcus_salivarius	0	0	0.01224	0	0.01712	0	0	0	0	0	2.43999	0.26043	0.99094	0	0.05251	0	0.43204	0.12471	0	0	0	13.9424	0	0.0509	0.02183
k__Bacteria|p__Firmicutes|c__Bacilli|o__Lactobacillales|f__Streptococcaceae|g__Streptococcus|s__Streptococcus_sanguinis	0	0	0.18897	0	0.12414	0	0	0	0	2.08258	0.10785	0	0.05507	4.20441	0	3.86374	0	0.72744	0	0	0	0	0	0	0
k__Bacteria|p__Firmicutes|c__Bacilli|o__Lactobacillales|f__Streptococcaceae|g__Streptococcus|s__Streptococcus_thermophilus	0	0	0	0	0	0	0	0	0	0	0	0	0	0	0	0	0	0.18926	0	0	0	0	0	0	0
k__Bacteria|p__Firmicutes|c__Bacilli|o__Lactobacillales|f__Streptococcaceae|g__Streptococcus|s__Streptococcus_tigurinus	0	0	0	0	0	0	0	0	0	0	0.01105	0	0	0.05384	0.0203	0.18322	0	0.3394	0	0	0	0	0	0	0
k__Bacteria|p__Firmicutes|c__Bacilli|o__Lactobacillales|f__Streptococcaceae|g__Streptococcus|s__Streptococcus_vestibularis	0	0	0	0	0	0	0	0	0	0	0.02835	0.89521	0	0	0	0	0	0.38167	0	0	0	0	0	0	0
k__Bacteria|p__Firmicutes|c__Clostridia|o__Clostridiales|f__Clostridiaceae|g__Clostridiaceae_noname|s__Clostridiaceae_bacterium_JC118	0	0	0	0	0	0	0	0	0	0	0	0	0	0	0	0	0	0	0	0	0	0	0	0	0.00184
k__Bacteria|p__Firmicutes|c__Clostridia|o__Clostridiales|f__Clostridiaceae|g__Clostridium|s__Clostridium_asparagiforme	0	0	0	0	0	0	0	0	0	0	0	0	0	0	0	0	0	0	0	0	0	0	0	0	0.00686
k__Bacteria|p__Firmicutes|c__Clostridia|o__Clostridiales|f__Clostridiaceae|g__Clostridium|s__Clostridium_bolteae	0	0	0	0	0	0	0	0	0	0	0	0	0	0	0	0	0	0	0	0	0	0	0	0	0.00038
k__Bacteria|p__Firmicutes|c__Clostridia|o__Clostridiales|f__Clostridiaceae|g__Clostridium|s__Clostridium_citroniae	0	0	0	0	0	0	0	0	0	0	0	0	0	0	0	0	0	0	0	0	0	0	0	0	0.00029
k__Bacteria|p__Firmicutes|c__Clostridia|o__Clostridiales|f__Clostridiaceae|g__Clostridium|s__Clostridium_hathewayi	0	0	0	0	0	0	0	0	0	0	0	0	0	0	0	0	0	0	0	0	0	0	0	0	0.00074
k__Bacteria|p__Firmicutes|c__Clostridia|o__Clostridiales|f__Clostridiaceae|g__Clostridium|s__Clostridium_leptum	0	0	0	0	0	0	0	0	0	0	0	0	0	0	0	0	0	0	0	0	0	0	0	0	0.0039
k__Bacteria|p__Firmicutes|c__Clostridia|o__Clostridiales|f__Clostridiaceae|g__Clostridium|s__Clostridium_symbiosum	0	0	0	0	0	0	0	0	0	0	0	0	0	0	0	0	0	0	0.08805	0	0	0	0	0	0
k__Bacteria|p__Firmicutes|c__Clostridia|o__Clostridiales|f__Clostridiales_Family_XI_Incertae_Sedis|g__Anaerococcus|s__Anaerococcus_prevotii	0	0	0	0	0	0	0	0	0.0371	0.05749	0	0	0	0	0	0	0	0	0	0	0	0	0	0	0
k__Bacteria|p__Firmicutes|c__Clostridia|o__Clostridiales|f__Clostridiales_Family_XI_Incertae_Sedis|g__Finegoldia|s__Finegoldia_magna	0	0	0	0	0.15679	0	0	0	0.4277	0.12634	0	0	0	0	0	0	0	0	0	0	0	0	0	0	0
k__Bacteria|p__Firmicutes|c__Clostridia|o__Clostridiales|f__Clostridiales_Family_XI_Incertae_Sedis|g__Parvimonas|s__Parvimonas_unclassified	0	0	0	0	0	0	0	0	0	0	0	0	0.00825	0	0.1344	0	0	0	0	0	0	0	0	0	0
k__Bacteria|p__Firmicutes|c__Clostridia|o__Clostridiales|f__Clostridiales_Family_XIII_Incertae_Sedis|g__Clostridiales_Family_XIII_Incertae_Sedis_noname|s__Eubacterium_infirmum	0	0	0	0	0	0	0	0	0	0	0.00924	0	0.31736	0	0.06892	0	0.28961	0	0	0	0	0	0	0	0
k__Bacteria|p__Firmicutes|c__Clostridia|o__Clostridiales|f__Clostridiales_noname|g__Flavonifractor|s__Flavonifractor_plautii	0	0	0	0	0	0	0	0	0	0	0	0	0	0	0	0	0	0	0.02384	0	0	0	0	0	0.01273
k__Bacteria|p__Firmicutes|c__Clostridia|o__Clostridiales|f__Eubacteriaceae|g__Eubacteriaceae_noname|s__Eubacteriaceae_bacterium_CM2	0	0	0	0	0	0	0	0	0	0	0	0	0	0	0.02045	0	0	0	0	0	0	0	0	0	0
k__Bacteria|p__Firmicutes|c__Clostridia|o__Clostridiales|f__Eubacteriaceae|g__Eubacterium|s__Eubacterium_eligens	0	0	0	0	0	0	0	0	0	0	0	0	0	0	0	0	0	0	0	0	0	0	0	0.2609	0.02858
k__Bacteria|p__Firmicutes|c__Clostridia|o__Clostridiales|f__Eubacteriaceae|g__Eubacterium|s__Eubacterium_hallii	0	0	0	0	0	0	0	0	0	0	0	0	0	0	0	0	0	0	0	0	0	0	0	0.17851	0.07786
k__Bacteria|p__Firmicutes|c__Clostridia|o__Clostridiales|f__Eubacteriaceae|g__Eubacterium|s__Eubacterium_ramulus	0	0	0	0	0	0	0	0	0	0	0	0	0	0	0	0	0	0	0	0	0	0	0	0	0.09747
k__Bacteria|p__Firmicutes|c__Clostridia|o__Clostridiales|f__Eubacteriaceae|g__Eubacterium|s__Eubacterium_rectale	0	0	0	0	0	0	0	0	0	0	0	0	0	0	0	0	0	0	8.85752	0	0	0	0	7.38557	2.71429
k__Bacteria|p__Firmicutes|c__Clostridia|o__Clostridiales|f__Eubacteriaceae|g__Eubacterium|s__Eubacterium_siraeum	0	0	0	0	0	0	0	0	0	0	0	0	0	0	0	0	0	0	0.05609	0	0	0	0	0.90304	0
k__Bacteria|p__Firmicutes|c__Clostridia|o__Clostridiales|f__Eubacteriaceae|g__Eubacterium|s__Eubacterium_ventriosum	0	0	0	0	0	0	0	0	0	0	0	0	0	0	0	0	0	0	0	0	0	0	0	0	0.08017
k__Bacteria|p__Firmicutes|c__Clostridia|o__Clostridiales|f__Lachnospiraceae|g__Anaerostipes|s__Anaerostipes_hadrus	0	0	0	0	0	0	0	0	0	0	0	0	0	0	0	0	0	0	0	0	0	0	0	0	0.16022
k__Bacteria|p__Firmicutes|c__Clostridia|o__Clostridiales|f__Lachnospiraceae|g__Blautia|s__Ruminococcus_gnavus	0	0	0	0	0	0	0	0	0	0	0	0	0	0	0	0	0	0	0	0.37164	0	0	0	0	0.00136
k__Bacteria|p__Firmicutes|c__Clostridia|o__Clostridiales|f__Lachnospiraceae|g__Blautia|s__Ruminococcus_obeum	0	0	0	0	0	0	0	0	0	0	0	0	0	0	0	0	0	0	0	0	0	0	0	0.25952	0.31242
k__Bacteria|p__Firmicutes|c__Clostridia|o__Clostridiales|f__Lachnospiraceae|g__Blautia|s__Ruminococcus_torques	0	0	0	0	0	0	0	0	0	0	0	0	0	0	0	0	0	0	0	0	0	0	0	0.15463	0.04254
k__Bacteria|p__Firmicutes|c__Clostridia|o__Clostridiales|f__Lachnospiraceae|g__Coprococcus|s__Coprococcus_comes	0	0	0	0	0	0	0	0	0	0	0	0	0	0	0	0	0	0	0	0	0	0	0	0.16456	0.25208
k__Bacteria|p__Firmicutes|c__Clostridia|o__Clostridiales|f__Lachnospiraceae|g__Coprococcus|s__Coprococcus_sp_ART55_1	0	0	0	0	0	0	0	0	0	0	0	0	0	0	0	0	0	0	0	0	0	0	0	1.82928	0
k__Bacteria|p__Firmicutes|c__Clostridia|o__Clostridiales|f__Lachnospiraceae|g__Dorea|s__Dorea_formicigenerans	0	0	0	0	0	0	0	0	0	0	0	0	0	0	0	0	0	0	0	0	0	0	0	0.02514	0.09703
k__Bacteria|p__Firmicutes|c__Clostridia|o__Clostridiales|f__Lachnospiraceae|g__Dorea|s__Dorea_longicatena	0	0	0	0	0	0	0	0	0	0	0	0	0	0	0	0	0	0	0	0.11326	0	0	0	0.21081	0.0196
k__Bacteria|p__Firmicutes|c__Clostridia|o__Clostridiales|f__Lachnospiraceae|g__Dorea|s__Dorea_unclassified	0	0	0	0	0	0	0	0	0	0	0	0	0	0	0	0	0	0	0.01961	0	0	0	0	0	0
k__Bacteria|p__Firmicutes|c__Clostridia|o__Clostridiales|f__Lachnospiraceae|g__Lachnoanaerobaculum|s__Lachnoanaerobaculum_saburreum	0	0	0	0	0	0	0	0	0	0	0.02097	0	0	0	0	0	0	0	0	0	0	0.00991	0	0	0
k__Bacteria|p__Firmicutes|c__Clostridia|o__Clostridiales|f__Lachnospiraceae|g__Lachnospiraceae_noname|s__Lachnospiraceae_bacterium_1_1_57FAA	0	0	0	0	0	0	0	0	0	0	0	0	0	0	0	0	0	0	0.02395	0	0	0	0	0	0
k__Bacteria|p__Firmicutes|c__Clostridia|o__Clostridiales|f__Lachnospiraceae|g__Lachnospiraceae_noname|s__Lachnospiraceae_bacterium_1_4_56FAA	0	0	0	0	0	0	0	0	0	0	0	0	0	0	0	0	0	0	0	0	0	0	0	0	0.00422
k__Bacteria|p__Firmicutes|c__Clostridia|o__Clostridiales|f__Lachnospiraceae|g__Lachnospiraceae_noname|s__Lachnospiraceae_bacterium_3_1_46FAA	0	0	0	0	0	0	0	0	0	0	0	0	0	0	0	0	0	0	0	0	0	0	0	0.51968	0.15393
k__Bacteria|p__Firmicutes|c__Clostridia|o__Clostridiales|f__Lachnospiraceae|g__Lachnospiraceae_noname|s__Lachnospiraceae_bacterium_5_1_63FAA	0	0	0	0	0	0	0	0	0	0	0	0	0	0	0	0	0	0	0	0	0	0	0	0	0.17437
k__Bacteria|p__Firmicutes|c__Clostridia|o__Clostridiales|f__Lachnospiraceae|g__Lachnospiraceae_noname|s__Lachnospiraceae_bacterium_7_1_58FAA	0	0	0	0	0	0	0	0	0	0	0	0	0	0	0	0	0	0	0.08562	0	0	0	0	0.28173	0.02227
k__Bacteria|p__Firmicutes|c__Clostridia|o__Clostridiales|f__Lachnospiraceae|g__Lachnospiraceae_noname|s__Lachnospiraceae_bacterium_8_1_57FAA	0	0	0	0	0	0	0	0	0	0	0	0	0	0	0	0	0	0	0.1165	0	0	0	0	0	0.008
k__Bacteria|p__Firmicutes|c__Clostridia|o__Clostridiales|f__Lachnospiraceae|g__Lachnospiraceae_noname|s__Lachnospiraceae_bacterium_ICM7	0	0	0	0	0	0	0	0	0	0	0.39149	0	0.34305	0.00292	0.93578	0	0.12379	0.09898	0	0	0	0	0	0	0
k__Bacteria|p__Firmicutes|c__Clostridia|o__Clostridiales|f__Lachnospiraceae|g__Lachnospiraceae_noname|s__Lachnospiraceae_bacterium_oral_taxon_082	0	0	0	0	0	0	0	0	0	0	0.04477	0	0.41988	0	0.00969	0	0.70772	0	0	0	0	0.05824	0	0	0
k__Bacteria|p__Firmicutes|c__Clostridia|o__Clostridiales|f__Lachnospiraceae|g__Lachnospiraceae_noname|s__Lachnospiraceae_oral_taxon_107	0	0	0	0	0	0	0	0	0	0	0	0	0	0	0.00773	0	0	0	0	0	0	0	0	0	0
k__Bacteria|p__Firmicutes|c__Clostridia|o__Clostridiales|f__Lachnospiraceae|g__Oribacterium|s__Oribacterium_sinus	0	0	0	0	0	0	0	0	0	0	2.16486	0	0.49968	0	0.18443	0	0.42356	0	0	0	0	0.37076	0	0	0
k__Bacteria|p__Firmicutes|c__Clostridia|o__Clostridiales|f__Lachnospiraceae|g__Oribacterium|s__Oribacterium_sp_oral_taxon_078	0	0	0	0	0	0	0	0	0	0	0.04045	0.05227	0	0	0	0	0	0	0	0	0	0	0	0	0
k__Bacteria|p__Firmicutes|c__Clostridia|o__Clostridiales|f__Lachnospiraceae|g__Roseburia|s__Roseburia_hominis	0	0	0	0	0	0	0	0	0	0	0	0	0	0	0	0	0	0	0.04093	0	0	0	0	0.28368	0.0329
k__Bacteria|p__Firmicutes|c__Clostridia|o__Clostridiales|f__Lachnospiraceae|g__Roseburia|s__Roseburia_intestinalis	0	0	0	0	0	0	0	0	0	0	0	0	0	0	0	0	0	0	0	0	0	0	0	0.44246	0.20366
k__Bacteria|p__Firmicutes|c__Clostridia|o__Clostridiales|f__Lachnospiraceae|g__Roseburia|s__Roseburia_inulinivorans	0	0	0	0	0	0	0	0	0	0	0	0	0	0	0	0	0	0	0	0	0	0	0	2.01901	1.02002
k__Bacteria|p__Firmicutes|c__Clostridia|o__Clostridiales|f__Lachnospiraceae|g__Roseburia|s__Roseburia_unclassified	0	0	0	0	0	0	0	0	0	0	0	0	0	0	0	0	0	0	0.01539	0	0	0	0	0.92569	0
k__Bacteria|p__Firmicutes|c__Clostridia|o__Clostridiales|f__Lachnospiraceae|g__Stomatobaculum|s__Stomatobaculum_longum	0	0	0	0	0	0	0	0	0	0	0.53227	0	0.69911	0	0.0299	0	1.99966	0.02197	0	0	0	0.26304	0	0	0
k__Bacteria|p__Firmicutes|c__Clostridia|o__Clostridiales|f__Oscillospiraceae|g__Oscillibacter|s__Oscillibacter_unclassified	0	0	0	0	0	0	0	0	0	0	0	0	0	0	0	0	0	0	0.72759	0.2337	0	0	0.03758	1.22859	0.13996
k__Bacteria|p__Firmicutes|c__Clostridia|o__Clostridiales|f__Peptostreptococcaceae|g__Peptostreptococcaceae_noname|s__Eubacterium_yurii	0	0	0	0	0	0	0	0	0	0	0	0	0	0	0.00105	0	0	0	0	0	0	0	0	0	0
k__Bacteria|p__Firmicutes|c__Clostridia|o__Clostridiales|f__Peptostreptococcaceae|g__Peptostreptococcaceae_noname|s__Peptostreptococcaceae_noname_unclassified	0	0	0	0	0	0	0	0	0	0	0	0	0	0	0	0	0	0	0	0	0	0	0.89686	0	0
k__Bacteria|p__Firmicutes|c__Clostridia|o__Clostridiales|f__Peptostreptococcaceae|g__Peptostreptococcus|s__Peptostreptococcus_stomatis	0	0	0	0	0	0	0	0	0	0	0.01374	0	0.27375	0	0.16892	0	0	0	0	0	0	0	0	0	0
k__Bacteria|p__Firmicutes|c__Clostridia|o__Clostridiales|f__Peptostreptococcaceae|g__Peptostreptococcus|s__Peptostreptococcus_unclassified	0	0	0	0	0.02504	0	0	0	0	0	0.00516	0	0.87644	0	0.50023	0	0	0	0	0	0	0	0	0	0
k__Bacteria|p__Firmicutes|c__Clostridia|o__Clostridiales|f__Ruminococcaceae|g__Faecalibacterium|s__Faecalibacterium_prausnitzii	0	0	0	0	0	0	0	0	0	0	0	0	0	0	0	0	0	0	2.51709	0	0	0	0.395	5.69157	3.85495
k__Bacteria|p__Firmicutes|c__Clostridia|o__Clostridiales|f__Ruminococcaceae|g__Ruminococcaceae_noname|s__Ruminococcaceae_bacterium_D16	0	0	0	0	0	0	0	0	0	0	0	0	0	0	0	0	0	0	0	0	0	0	0	0	0.1443
k__Bacteria|p__Firmicutes|c__Clostridia|o__Clostridiales|f__Ruminococcaceae|g__Ruminococcus|s__Ruminococcus_bromii	0	0	0	0	0	0	0	0	0	0	0	0	0	0	0	0	0	0	0	0	0	0	0	3.49018	0
k__Bacteria|p__Firmicutes|c__Clostridia|o__Clostridiales|f__Ruminococcaceae|g__Ruminococcus|s__Ruminococcus_callidus	0	0	0	0	0	0	0	0	0	0	0	0	0	0	0	0	0	0	0	0	0	0	0	0.03633	0
k__Bacteria|p__Firmicutes|c__Clostridia|o__Clostridiales|f__Ruminococcaceae|g__Ruminococcus|s__Ruminococcus_lactaris	0	0	0	0	0	0	0	0	0	0	0	0	0	0	0	0	0	0	0	0	0	0	0	0.00519	0
k__Bacteria|p__Firmicutes|c__Clostridia|o__Clostridiales|f__Ruminococcaceae|g__Subdoligranulum|s__Subdoligranulum_unclassified	0	0	0	0	0	0	0	0	0	0	0	0	0	0	0	0.19276	0	0	1.3868	0.22303	0	0	0.22267	9.43989	3.23235
k__Bacteria|p__Firmicutes|c__Erysipelotrichia|o__Erysipelotrichales|f__Erysipelotrichaceae|g__Holdemania|s__Holdemania_filiformis	0	0	0	0	0	0	0	0	0	0	0	0	0	0	0	0	0	0	0	0	0	0	0	0	0.03139
k__Bacteria|p__Firmicutes|c__Erysipelotrichia|o__Erysipelotrichales|f__Erysipelotrichaceae|g__Holdemania|s__Holdemania_unclassified	0	0	0	0	0	0	0	0	0	0	0	0	0	0	0	0	0	0	0	0	0	0	0	0	0.00029
k__Bacteria|p__Firmicutes|c__Erysipelotrichia|o__Erysipelotrichales|f__Erysipelotrichaceae|g__Solobacterium|s__Solobacterium_moorei	0	0	0	0	0	0	0	0	0	0	0.57311	0	1.55661	0	0.36629	0	1.42431	0	0	0	0	0.10944	0	0	0
k__Bacteria|p__Firmicutes|c__Negativicutes|o__Selenomonadales|f__Acidaminococcaceae|g__Acidaminococcus|s__Acidaminococcus_intestini	0	0	0	0	0	0	0	0	0	0	0	0	0	0	0	0	0	0	0	0	0	0	0.12209	0.02139	0
k__Bacteria|p__Firmicutes|c__Negativicutes|o__Selenomonadales|f__Acidaminococcaceae|g__Acidaminococcus|s__Acidaminococcus_unclassified	0	0	0	0	0	0	0	0	0	0	0	0	0	0	0	0	0	0	0	0	0	0	7.29622	0	0
k__Bacteria|p__Firmicutes|c__Negativicutes|o__Selenomonadales|f__Veillonellaceae|g__Dialister|s__Dialister_invisus	0	0	0	0	0	0	0	0	0	0	0.05689	0	0.11601	0	0	0	0	0	0	0	0	0	0	0	0
k__Bacteria|p__Firmicutes|c__Negativicutes|o__Selenomonadales|f__Veillonellaceae|g__Megasphaera|s__Megasphaera_micronuciformis	0	0	0	0	0	0	0	0	0	0	0.96077	0	2.32731	0	0	0	3.84496	0.01809	0	0	0	1.42351	0	0	0
k__Bacteria|p__Firmicutes|c__Negativicutes|o__Selenomonadales|f__Veillonellaceae|g__Mitsuokella|s__Mitsuokella_multacida	0	0	0	0	0	0	0	0	0	0	0	0	0	0	0	0	0	0	0	0	0	0	0	1.04944	0
k__Bacteria|p__Firmicutes|c__Negativicutes|o__Selenomonadales|f__Veillonellaceae|g__Mitsuokella|s__Mitsuokella_unclassified	0	0	0	0	0	0	0	0	0	0	0	0	0.09856	0	0	0	0	0	0	0	0	0	0	0	0
k__Bacteria|p__Firmicutes|c__Negativicutes|o__Selenomonadales|f__Veillonellaceae|g__Selenomonas|s__Selenomonas_flueggei	0	0	0	0	0	0	0	0	0	0	0	0	0.04257	0	0	0	0.03902	0	0	0	0	0.00235	0	0	0
k__Bacteria|p__Firmicutes|c__Negativicutes|o__Selenomonadales|f__Veillonellaceae|g__Selenomonas|s__Selenomonas_infelix	0	0	0	0	0	0	0	0	0	0	0	0	0.01445	0	0	0	0	0	0	0	0	0	0	0	0
k__Bacteria|p__Firmicutes|c__Negativicutes|o__Selenomonadales|f__Veillonellaceae|g__Selenomonas|s__Selenomonas_sputigena	0	0	0	0	0	0	0	0	0	0	0	0	0.11957	0	0	0	0	0	0	0	0	0	0	0	0
k__Bacteria|p__Firmicutes|c__Negativicutes|o__Selenomonadales|f__Veillonellaceae|g__Veillonella|s__Veillonella_atypica	0	0	0	0	0.01117	0	0	0	0	0	3.52908	2.96671	4.41536	0	0.09987	0	5.30597	0.81741	0	0	0.70742	8.03984	0	0	0.00124
k__Bacteria|p__Firmicutes|c__Negativicutes|o__Selenomonadales|f__Veillonellaceae|g__Veillonella|s__Veillonella_dispar	0	0	0	0	0	0	0	0	0	0	3.35732	0	0.45338	0	0.00452	0	0.79897	0.06642	0	0	0	3.70946	0	0	0
k__Bacteria|p__Firmicutes|c__Negativicutes|o__Selenomonadales|f__Veillonellaceae|g__Veillonella|s__Veillonella_parvula	0	0	0.50022	0	0.08065	0	0	0	0	1.65363	0.53712	6.63346	0	3.16137	0.03379	1.38819	0.59024	5.50057	0	0	1.58243	0.23651	0	0	0.00212
k__Bacteria|p__Firmicutes|c__Negativicutes|o__Selenomonadales|f__Veillonellaceae|g__Veillonella|s__Veillonella_sp_oral_taxon_780	0	0	0	0	0	0	0	0	0	2.06381	0	0	0	0	0	0	0	0	0	0	0	0	0	0	0
k__Bacteria|p__Firmicutes|c__Negativicutes|o__Selenomonadales|f__Veillonellaceae|g__Veillonella|s__Veillonella_unclassified	0	0	0.18175	0.0412	0.28973	0	0	0	0.05726	0	13.9271	4.25405	13.3326	4.48102	12.604	6.62494	16.8369	3.71716	0	0	16.6799	18.7395	0	0.00188	0.26245
k__Bacteria|p__Fusobacteria|c__Fusobacteriia|o__Fusobacteriales|f__Fusobacteriaceae|g__Fusobacterium|s__Fusobacterium_nucleatum	0	0	0	0	0	0	0	0	0	0.034	0.02897	0	0.01211	0.10639	0.06453	0	0	0.00908	0	0	0	0	0	0	0
k__Bacteria|p__Fusobacteria|c__Fusobacteriia|o__Fusobacteriales|f__Fusobacteriaceae|g__Fusobacterium|s__Fusobacterium_periodonticum	0	0	0	0	0	0	0	0	0	0	0.56518	0	1.16563	0.04386	2.17739	0	0.32554	0.31431	0	0	0	0	0	0	0
k__Bacteria|p__Fusobacteria|c__Fusobacteriia|o__Fusobacteriales|f__Leptotrichiaceae|g__Leptotrichia|s__Leptotrichia_shahii	0	0	0	0	0	0	0	0	0	0	0.00849	0	0.00247	0	0	0	0	0	0	0	0	0	0	0	0
k__Bacteria|p__Fusobacteria|c__Fusobacteriia|o__Fusobacteriales|f__Leptotrichiaceae|g__Leptotrichia|s__Leptotrichia_unclassified	0	0	0	0.07092	0	0	0	0	0	0	0.58439	2.20511	0.34849	0	0.03253	0.06325	0.34845	0	0	0	0	0	0	0	0
k__Bacteria|p__Fusobacteria|c__Fusobacteriia|o__Fusobacteriales|f__Leptotrichiaceae|g__Leptotrichia|s__Leptotrichia_wadei	0	0	0	0	0	0	0	0	0	0	0.13149	0	0.20513	0	0	0	0.14212	0	0	0	0	0	0	0	0
k__Bacteria|p__Proteobacteria|c__Alphaproteobacteria|o__Rhodobacterales|f__Rhodobacteraceae|g__Paracoccus|s__Paracoccus_unclassified	0	0	0	0	0	0	0	0	0	0.06567	0	0	0	0	0	0	0	0	0	0	0	0	0	0	0
k__Bacteria|p__Proteobacteria|c__Betaproteobacteria|o__Burkholderiales|f__Burkholderiaceae|g__Burkholderia|s__Burkholderia_unclassified	0	0	0	0	0	0	0	0	0	0	0	0	0	0	0	0	0	0	0	0	0	0	0	0.20001	0
k__Bacteria|p__Proteobacteria|c__Betaproteobacteria|o__Burkholderiales|f__Burkholderiaceae|g__Lautropia|s__Lautropia_mirabilis	0	0	0	0	0	0	0	0	0	0.00389	0	0	0	0.37914	0	0	0	0	0	0	0	0	0	0	0
k__Bacteria|p__Proteobacteria|c__Betaproteobacteria|o__Burkholderiales|f__Burkholderiales_noname|g__Burkholderiales_noname|s__Burkholderiales_bacterium_1_1_47	0	0	0	0	0	0	0	0	0	0	0	0	0	0	0	0	0	0	0	0	0	0	0	0.08486	0.24505
k__Bacteria|p__Proteobacteria|c__Betaproteobacteria|o__Burkholderiales|f__Oxalobacteraceae|g__Oxalobacter|s__Oxalobacter_formigenes	0	0	0	0	0	0	0	0	0	0	0	0	0	0	0	0	0	0	0	0	0	0	0	0.02732	0
k__Bacteria|p__Proteobacteria|c__Betaproteobacteria|o__Burkholderiales|f__Sutterellaceae|g__Parasutterella|s__Parasutterella_excrementihominis	0	0	0	0	0	0	0	0	0	0	0	0	0	0	0	0	0	0	0	0.4155	0	0	0	0.10167	0.64871
k__Bacteria|p__Proteobacteria|c__Betaproteobacteria|o__Burkholderiales|f__Sutterellaceae|g__Sutterella|s__Sutterella_wadsworthensis	0	0	0	0	0	0	0	0	0	0	0	0	0	0	0	0	0	0	3.20058	0	0	0	0	0	0
k__Bacteria|p__Proteobacteria|c__Betaproteobacteria|o__Neisseriales|f__Neisseriaceae|g__Eikenella|s__Eikenella_corrodens	0	0	0	0	0	0	0	0	0	0	0	0	0	0.1472	0.06254	0	0	0	0	0	0	0	0	0	0
k__Bacteria|p__Proteobacteria|c__Betaproteobacteria|o__Neisseriales|f__Neisseriaceae|g__Kingella|s__Kingella_denitrificans	0	0	0	0	0	0	0	0	0	0	0	0	0	0.08493	0	0	0	0	0	0	0	0	0	0	0
k__Bacteria|p__Proteobacteria|c__Betaproteobacteria|o__Neisseriales|f__Neisseriaceae|g__Kingella|s__Kingella_oralis	0	0	0	0	0	0	0	0	0	0	0	0	0	0	0	0.25089	0	0.32585	0	0	0	0	0	0	0
k__Bacteria|p__Proteobacteria|c__Betaproteobacteria|o__Neisseriales|f__Neisseriaceae|g__Kingella|s__Kingella_unclassified	0	0	0	0	0	0	0	0	0	0	0	0	0.04779	0.15982	0	0	0	0	0	0	0	0	0	0	0
k__Bacteria|p__Proteobacteria|c__Betaproteobacteria|o__Neisseriales|f__Neisseriaceae|g__Neisseria|s__Neisseria_cinerea	0	0	0	0	0	0	0	0	0	0.22709	0	0	0	0	0	0	0	0	0	0	0	0	0	0	0
k__Bacteria|p__Proteobacteria|c__Betaproteobacteria|o__Neisseriales|f__Neisseriaceae|g__Neisseria|s__Neisseria_elongata	0	0	0	0	0	0	0	0	0	0	0	0	0	0.20771	0	0.05735	0	0	0	0	0	0	0	0	0
k__Bacteria|p__Proteobacteria|c__Betaproteobacteria|o__Neisseriales|f__Neisseriaceae|g__Neisseria|s__Neisseria_flavescens	0	0	0	0	0	0	0	0	0	0	0.44183	0	1.6892	0	14.3948	1.38852	0	0	0	0	0	0	0	0	0
k__Bacteria|p__Proteobacteria|c__Betaproteobacteria|o__Neisseriales|f__Neisseriaceae|g__Neisseria|s__Neisseria_gonorrhoeae	0	0	0	0	0	0	0	0	0	0	0.00156	0	0	0.00625	0	0	0	0	0	0	0	0	0	0	0
k__Bacteria|p__Proteobacteria|c__Betaproteobacteria|o__Neisseriales|f__Neisseriaceae|g__Neisseria|s__Neisseria_macacae	0	0	0	0	0	0	0	0	0	0	0	0	0.01812	2.3186	0	0.06777	0	0	0	0	0	0	0	0	0
k__Bacteria|p__Proteobacteria|c__Betaproteobacteria|o__Neisseriales|f__Neisseriaceae|g__Neisseria|s__Neisseria_meningitidis	0	0	0	0	0	0	0	0	0	0.15696	0.18505	0	0.03832	0.03531	0	0.18472	0.04556	0.15298	0	0	0	0	0	0	0
k__Bacteria|p__Proteobacteria|c__Betaproteobacteria|o__Neisseriales|f__Neisseriaceae|g__Neisseria|s__Neisseria_sicca	0	0	0	0	0	0	0	0	0	0	0	0	0.10998	3.86222	0.03144	0.37045	0	0	0	0	0	0	0	0	0
k__Bacteria|p__Proteobacteria|c__Betaproteobacteria|o__Neisseriales|f__Neisseriaceae|g__Neisseria|s__Neisseria_subflava	0	0	0	0	0	0	0	0	0	0	0.1085	0	0.22663	0	0.97613	0.19013	0	0	0	0	0	0	0	0	0
k__Bacteria|p__Proteobacteria|c__Betaproteobacteria|o__Neisseriales|f__Neisseriaceae|g__Neisseria|s__Neisseria_unclassified	0	0	0.06565	0.04809	0.10204	0	0	0	0	0.47205	5.09932	3.47537	5.87809	14.2407	0	12.5406	0.37959	1.58329	0	0	6.27124	0.01745	0	0	0
k__Bacteria|p__Proteobacteria|c__Betaproteobacteria|o__Neisseriales|f__Neisseriaceae|g__Simonsiella|s__Simonsiella_muelleri	0	0	0	0	0	0	0	0	0	0	0	0	0.05741	0	0.10336	0	0	0	0	0	0	0	0	0	0
k__Bacteria|p__Proteobacteria|c__Deltaproteobacteria|o__Desulfovibrionales|f__Desulfovibrionaceae|g__Bilophila|s__Bilophila_unclassified	0	0	0	0	0	0	0	0	0	0	0	0	0	0	0	0	0	0	0.34135	0	0	0	0.68567	0.04158	0.70002
k__Bacteria|p__Proteobacteria|c__Deltaproteobacteria|o__Desulfovibrionales|f__Desulfovibrionaceae|g__Bilophila|s__Bilophila_wadsworthia	0	0	0	0	0	0	0	0	0	0	0	0	0	0	0	0	0	0	0.01848	0	0	0	0	0	0.06361
k__Bacteria|p__Proteobacteria|c__Deltaproteobacteria|o__Desulfovibrionales|f__Desulfovibrionaceae|g__Desulfovibrio|s__Desulfovibrio_piger	0	0	0	0	0	0	0	0	0	0	0	0	0	0	0	0	0	0	0	0	0	0	0	0.12988	0
k__Bacteria|p__Proteobacteria|c__Epsilonproteobacteria|o__Campylobacterales|f__Campylobacteraceae|g__Campylobacter|s__Campylobacter_concisus	0	0	0	0	0	0	0	0	0	0	0.28419	0	0.5426	0	0.16573	0	0.49547	0	0	0	0	0.40662	0	0	0
k__Bacteria|p__Proteobacteria|c__Epsilonproteobacteria|o__Campylobacterales|f__Campylobacteraceae|g__Campylobacter|s__Campylobacter_showae	0	0	0	0	0	0	0	0	0	0	0.00735	0	0.00751	0	0.81595	0	0	0	0	0	0	0	0	0	0
k__Bacteria|p__Proteobacteria|c__Gammaproteobacteria|o__Cardiobacteriales|f__Cardiobacteriaceae|g__Cardiobacterium|s__Cardiobacterium_hominis	0	0	0	0	0	0	0	0	0	0.0096	0	0	0	0	0	0	0	0	0	0	0	0	0	0	0
k__Bacteria|p__Proteobacteria|c__Gammaproteobacteria|o__Enterobacteriales|f__Enterobacteriaceae|g__Escherichia|s__Escherichia_coli	0	0	0	0	0	0	0	0	0	0	0	0	0	0	0	0	0	0	0	0	0	0	0.16689	0	0
k__Bacteria|p__Proteobacteria|c__Gammaproteobacteria|o__Enterobacteriales|f__Enterobacteriaceae|g__Escherichia|s__Escherichia_unclassified	0	0	0	0	0	0	0	0	0	0	0	0	0	0	0	0	0	0	0	0	5.06954	0	0.12767	0.06307	0
k__Bacteria|p__Proteobacteria|c__Gammaproteobacteria|o__Pasteurellales|f__Pasteurellaceae|g__Actinobacillus|s__Actinobacillus_unclassified	0	0	0	0	0	0	0	0	0	0.67014	0	0.51876	0.05917	0.03123	0.26913	0.44527	0	1.02025	0	0	0	0	0	0	0.01017
k__Bacteria|p__Proteobacteria|c__Gammaproteobacteria|o__Pasteurellales|f__Pasteurellaceae|g__Aggregatibacter|s__Aggregatibacter_aphrophilus	0	0	0	0	0	0	0	0	0	0	0	0	0	0.47901	0	0.09106	0	0	0	0	0	0	0	0	0
k__Bacteria|p__Proteobacteria|c__Gammaproteobacteria|o__Pasteurellales|f__Pasteurellaceae|g__Aggregatibacter|s__Aggregatibacter_segnis	0	0	0	0	0	0	0	0	0	0	0.01481	0	0.45697	0.05226	0	0.06762	0	0	0	0	0	0	0	0	0
k__Bacteria|p__Proteobacteria|c__Gammaproteobacteria|o__Pasteurellales|f__Pasteurellaceae|g__Aggregatibacter|s__Aggregatibacter_unclassified	0	0	0	0	0	0	0	0	0	0.00981	0.01813	0	0	0	0.00308	0.26912	0	0.386	0	0	1.02845	0	0	0	0
k__Bacteria|p__Proteobacteria|c__Gammaproteobacteria|o__Pasteurellales|f__Pasteurellaceae|g__Haemophilus|s__Haemophilus_aegyptius	0	0	0	0	0	0	0	0	0	0	0	0	0	0	0	0	0	0.3499	0	0	0	0	0	0	0
k__Bacteria|p__Proteobacteria|c__Gammaproteobacteria|o__Pasteurellales|f__Pasteurellaceae|g__Haemophilus|s__Haemophilus_haemolyticus	0	0	0.04741	0	0	0	0	0	0	0.35674	0	0.68402	0.01459	1.14995	0.02437	4.56995	0.02153	1.59545	0	0	6.59476	0	0	0	0
k__Bacteria|p__Proteobacteria|c__Gammaproteobacteria|o__Pasteurellales|f__Pasteurellaceae|g__Haemophilus|s__Haemophilus_influenzae	0	0	0	0	0	0	0	0	0	0.10515	0	0.03286	0	2.6852	0	2.57235	0.00657	2.09488	0	0	3.45813	0	0	0	0
k__Bacteria|p__Proteobacteria|c__Gammaproteobacteria|o__Pasteurellales|f__Pasteurellaceae|g__Haemophilus|s__Haemophilus_parahaemolyticus	0	0	0	0	0	0	0	0	0	0	0	0.43179	0	0	0	0	0	0	0	0	0	0	0	0	0
k__Bacteria|p__Proteobacteria|c__Gammaproteobacteria|o__Pasteurellales|f__Pasteurellaceae|g__Haemophilus|s__Haemophilus_parainfluenzae	0	0	0.03551	0	0.04387	0	0	0	0.13356	3.6593	3.39124	1.03778	5.68815	38.7031	17.1713	17.8826	2.21252	18.0213	0	0	7.05347	0.37725	0	0.0843	1.03421
k__Bacteria|p__Proteobacteria|c__Gammaproteobacteria|o__Pasteurellales|f__Pasteurellaceae|g__Haemophilus|s__Haemophilus_paraphrohaemolyticus	0	0	0	0	0	0	0	0	0	0.59931	0	0	0	0	0	0	0	0.35219	0	0	0	0	0	0	0
k__Bacteria|p__Proteobacteria|c__Gammaproteobacteria|o__Pasteurellales|f__Pasteurellaceae|g__Haemophilus|s__Haemophilus_pittmaniae	0	0	0	0	0	0	0	0	0	0	0	0	0	0	0	0	0	0	0	0	0	0	0	0.27154	0.07923
k__Bacteria|p__Proteobacteria|c__Gammaproteobacteria|o__Pasteurellales|f__Pasteurellaceae|g__Haemophilus|s__Haemophilus_sputorum	0	0	0	0	0	0	0	0	0	0	0	0	0	0	0.46505	4.26077	0	0	0	0	0	0	0	0	0
k__Bacteria|p__Proteobacteria|c__Gammaproteobacteria|o__Pseudomonadales|f__Moraxellaceae|g__Acinetobacter|s__Acinetobacter_johnsonii	0	0	0	0.57923	0	0	0	0	0	0	0	0	0	0	0	0	0	0	0	0	0	0	0	0	0
k__Bacteria|p__Proteobacteria|c__Gammaproteobacteria|o__Pseudomonadales|f__Moraxellaceae|g__Acinetobacter|s__Acinetobacter_unclassified	0	0	0	0.84154	0.01017	0	0	0	0	0.11938	0	0	0	0	0	0	0	0	0	0	0	0	0	0	0
k__Bacteria|p__Proteobacteria|c__Gammaproteobacteria|o__Pseudomonadales|f__Moraxellaceae|g__Acinetobacter|s__Acinetobacter_ursingii	0	0	0	0	0.08691	0	0	0	0.01637	0.10086	0	0	0	0	0	0	0	0	0	0	0	0	0	0	0
k__Bacteria|p__Proteobacteria|c__Gammaproteobacteria|o__Pseudomonadales|f__Moraxellaceae|g__Enhydrobacter|s__Enhydrobacter_aerosaccus	0.00455	0.04106	0	0	0.12337	0	0	0.02993	0	0	0	0	0	0	0	0	0	0	0	0	0	0	0	0	0
k__Bacteria|p__Proteobacteria|c__Gammaproteobacteria|o__Pseudomonadales|f__Pseudomonadaceae|g__Pseudomonas|s__Pseudomonas_unclassified	0	0.09018	0	0	0	0	0	0	0	0	0	0	0	0	0	0	0	0	0	0	0	0	0	0	0
k__Bacteria|p__Proteobacteria|c__Gammaproteobacteria|o__Xanthomonadales|f__Xanthomonadaceae|g__Stenotrophomonas|s__Stenotrophomonas_unclassified	0	0	0	0	0.00601	0	0	0	0	0	0	0	0	0	0	0	0	0	0	0	0	0	0	0	0
k__Bacteria|p__Spirochaetes|c__Spirochaetia|o__Spirochaetales|f__Brachyspiraceae|g__Brachyspira|s__Brachyspira_unclassified	0	0	0	0	0	0	0	0	0	0	0	0	0	0	0	0	0	0	0	0	0	0	0	0.02995	0
k__Bacteria|p__Spirochaetes|c__Spirochaetia|o__Spirochaetales|f__Spirochaetaceae|g__Treponema|s__Treponema_medium	0	0	0	0	0	0	0	0	0	0	0	0	0.00418	0	0.01914	0	0	0	0	0	0	0	0	0	0
k__Bacteria|p__Spirochaetes|c__Spirochaetia|o__Spirochaetales|f__Spirochaetaceae|g__Treponema|s__Treponema_socranskii	0	0	0	0	0	0	0	0	0	0	0	0	0.00959	0	0.00152	0	0	0	0	0	0	0	0	0	0
k__Bacteria|p__Verrucomicrobia|c__Verrucomicrobiae|o__Verrucomicrobiales|f__Verrucomicrobiaceae|g__Akkermansia|s__Akkermansia_muciniphila	0	0	0	0	0	0	0	0	0	0	0	0	0	0	0	0	0	0	0	0	0	0	0	4.77734	0
k__Eukaryota|p__Basidiomycota|c__Exobasidiomycetes|o__Malasseziales|f__Malasseziaceae|g__Malassezia|s__Malassezia_globosa	0	0	0.23598	0	0.16028	0	0	0	0.04228	0	0	0	0	0	0	0	0	0	0	0	0	0	0	0	0
k__Viruses|p__Viruses_noname|c__Viruses_noname|o__Caudovirales|f__Myoviridae|g__Myoviridae_noname|s__Streptococcus_phage_EJ_1	0	0	0	0	0	0	0	0	0	6.24714	0	0	0	0	0	0	0	0	0	0	0	0	0	0	0
k__Viruses|p__Viruses_noname|c__Viruses_noname|o__Caudovirales|f__Siphoviridae|g__C2likevirus|s__C2likevirus_unclassified	0	0	0	0	0.02854	0	0	0.02472	0	0	0	0	0	0	0	0	0	0	0	0	0	0	0	0	1.18216
k__Viruses|p__Viruses_noname|c__Viruses_noname|o__Viruses_noname|f__Hepadnaviridae|g__Orthohepadnavirus|s__Orthohepadnavirus_unclassified	0	0	0	0	0.18161	0	0	0	0	0	0	0	0	0	0	0	0	0	0	0	0	0	0	0.14337	0
k__Viruses|p__Viruses_noname|c__Viruses_noname|o__Viruses_noname|f__Papillomaviridae|g__Betapapillomavirus|s__Betapapillomavirus_2	0	0	0	0	0	0	0	0	70.1056	0	0	0	0	0	0	0	0	0	0	0	0	0	0	0	0
k__Viruses|p__Viruses_noname|c__Viruses_noname|o__Viruses_noname|f__Papillomaviridae|g__Gammapapillomavirus|s__Human_papillomavirus_type_131	0	0	0	0	1.47554	0	0	0	0	0	0	0	0	0	0	0	0	0	0	0	0	0	0	0	0
k__Viruses|p__Viruses_noname|c__Viruses_noname|o__Viruses_noname|f__Polyomaviridae|g__Polyomavirus|s__Polyomavirus_HPyV7	0	0	0	0	0	0	0	4.27936	0	0	0	0	0	0	0	0	0	0	0	0	0	0	0	0	0
k__Viruses|p__Viruses_noname|c__Viruses_noname|o__Viruses_noname|f__Retroviridae|g__Gammaretrovirus|s__Porcine_type_C_oncovirus	0.02955	0	0	0	0.14953	0	0	0	0	0	0	0	0	0	0	0	0	0	0	0	0	0	0	0	0

## Sheet: Table S3
Table S3. Breakdown of genera recovered for each cultivation condition, by body site
Skin
Genus	BLOOD_AE	BLOOD_AN	BRUCELLA_AE	BRUCELLA_AN	BYCE_AE	BYCE_AN	LB_AE	LB_AN	R2A_AE	R2A_AN		AE=Aerobic
Actinomyces		3		1		1						AN=Anaerobic
Bacillus	1
Brevibacterium	6		3		5		3
Corynebacterium	6	1	9	1	3
Cutibacterium		14		28		12		9
Dermabacter	2	6		4	3	1		4
Dermacoccus					2		2
Kocuria	2				3		3	1
Kytococcus			1				1
Lactobacillus	1
Micrococcus	1				2				1
Propionibacterium		1
Propioniferax	1
Staphylococcus	93	54	102	57	57	53	84	74	35	52
Oral
Genus	BLOOD_AE	BLOOD_AN	CHOCOLATE_AE	CHOCOLATE_AN	LB_AE	LB_AN	R2A_AE	R2A_AN	STREP_AE	STREP_AN		AE=Aerobic		Condition name	Condition	Media	Atmosphere	Temperature (C)	Notes
Actinomyces	7		11	8		2	10		15	1		AN=Anaerobic		C1	filtered 5uM aerobic BB	5uM filtered BB	Aerobic	37
Aggregatibacter		1	3	1	1		1							C4	aerobic BB/blood	BB/blood	Aerobic	37
Alloscardovia									1					C7	aerobic/TSB	TSB	Aerobic	37
Atopobium		1												C12	aerobic BB/rumen fluid	BB/rumen fluid	Aerobic	37
Campylobacter		1												C13	aerobic TSB/blood/28 degrees	TSB/blood	Aerobic	28
Corynebacterium	6		1				1		1					C19	aerobic BHI/vanco/colistin	BHI/vanco/colistin	Aerobic	37
Cutibacterium			1											C2	anaerobic thermic shock		Anaerobic	37	thermic shock
Fusobacterium		8		1		1								C9	filtered 5uM anaerobic BB	5uM filtered BB	Anaerobic	37
Gemella		3		1					1					C14	BB/blood/anaerobic	BB/blood	Anaerobic	37
Geobacillus		1												C17	TSB/blood/37/anaerobic	TSB/blood	Anaerobic	37
Haemophilus			15	1		2	2			3				C18	BB/rumen fluid/anaerobic	BB/rumen fluid	Anaerobic	37
Lachnoanaerobaculum		2		2				1		6				C20	BHI/vanco/colistin/anaerobic	BHI/vanco/colistin	Anaerobic	37
Neisseria	38		25		20		32							GMM	GMM AN	GMM	Anaerobic	37	Day 0 only
Peptostreptococcus				1
Prevotella		2								1
Rothia	25		8		29		1		22
Staphylococcus	3					1
Streptococcus	42	42	61	55	46	70	44	61	25	65
Veillonella		13		5	1	6		27		3
Stool, by condition															Stool, by timepoint
Genus	C1	C4	C7	C12	C13	C19	C2	C9	C14	C17	C18	C20	GMM		Genus	0	1	3	7	14	28
Acidaminococcus								6	7	4	3				Acidaminococcus			3	7	9	1
Actinomyces	2														Actinomyces					2
Alistipes									1		1				Alistipes				2
Anaerococcus									2	4					Anaerococcus					3	3
Anaerotruncus							7								Anaerotruncus				2	5
Bacillus	1		2		2		3								Bacillus				1	3	4
Bacteroides							3	28	33	24	39	1			Bacteroides			48	28	47	5
Bifidobacterium								1	1				60		Bifidobacterium	28	32	2
Blautia								5	4	3	3				Blautia			9	4	1	1
Campylobacter											1				Campylobacter					1
Candida				2		64									Candida			20	24	17	5
Citrobacter	1			1	25	2									Citrobacter			4	1	18	6
Clostridium	22	27		20			46	37	43	46	36	6			Clostridium			43	52	90	98
Collinsella									3	1					Collinsella			4
Coprobacillus								1							Coprobacillus			1
Corynebacterium	8		6												Corynebacterium				5	9
Dietzia	3	5	5	5	1	11									Dietzia			4	12	5	9
Eggerthella								5	2	4	2				Eggerthella			7	4	2
Enterococcus	65	81	54	77	15	1	1	7	9	16	4		1		Enterococcus	1		95	122	100	13
Escherichia	48	45	43	20	62		2	6	4	9	8				Escherichia			119	62	38	28
Eubacterium								2		4					Eubacterium			4	1	1
Facklamia	2		1	3											Facklamia			6
Finegoldia										3					Finegoldia					3
Flavonifractor							9	3	2	1	2				Flavonifractor			3	5	6	3
Fusobacterium								2							Fusobacterium					2
Klebsiella	1		3	1	13										Klebsiella			10	6	2
Lactobacillus						35						89	42		Lactobacillus	2	40	51	22	34	17
Lactococcus					6										Lactococcus			5		1
Lysinibacillus	3		8		9										Lysinibacillus			3	1	9	7
Micrococcus			1												Micrococcus				1
Murdochiella									1						Murdochiella						1
Odoribacter									2	1	1				Odoribacter			2		1	1
Paenibacillus							1								Paenibacillus			1
Parabacteroides								3	1	2	1				Parabacteroides			2	3	2
Pediococcus						30					1	17			Pediococcus			15	7	4	22
Peptoniphilus									1	1					Peptoniphilus				1	1
Peptostreptococcus										5					Peptostreptococcus			5
Pseudomonas	3	4	2	2		3									Pseudomonas			3	11
Ruminococcus							11	1							Ruminococcus			1	8	3
Staphylococcus		1	3												Staphylococcus			3			1
Streptococcus	1		6		11					1					Streptococcus			11	7	1

## Sheet: Table S4
Table S4. Breakdown of species recovered for each cultivation condition, by body site
Skin
Species	BLOOD_AE	BLOOD_AN	BRUCELLA_AE	BRUCELLA_AN	BYCE_AE	BYCE_AN	LB_AE	LB_AN	R2A_AE	R2A_AN		AE=Aerobic
Actinomyces_neuii		3		1		1						AN=Anaerobic
Bacillus_pumilus	1
Brevibacterium_paucivorans	6		3		5		3
Corynebacterium_afermentans	2
Corynebacterium_bovis			1
Corynebacterium_glucuronolyticum		1
Corynebacterium_minutissimum			2		3
Corynebacterium_sp	3		3	1
Corynebacterium_tuberculostearicum	1		3
Cutibacterium_acnes		12		27		12		7
Cutibacterium_granulosum		2		1				2
Dermabacter_hominis	2	6		4	3	1		4
Dermacoccus_nishinomiyaensis					2		2
Kocuria_marina							1
Kocuria_rhizophila	2				3		2	1
Kytococcus_sedentarius			1				1
Lactobacillus_sp	1
Micrococcus_luteus	1								1
Micrococcus_lylae					2
Propionibacterium_acidifaciens		1
Propioniferax_innocua	1
Staphylococcus_capitis	30	3	42	1	6	8	17	10	12	5
Staphylococcus_caprae	9	13	12	16	4	12	10	12
Staphylococcus_epidermidis	44	32	35	35	33	24	43	32	20	40
Staphylococcus_haemolyticus			1				1			1
Staphylococcus_hominis	4	1	4		8	2	8	8	2	6
Staphylococcus_lugdunensis		3		1					1
Staphylococcus_pasteuri	2	1		3	2		2	2
Staphylococcus_pettenkoferi			2		3
Staphylococcus_saccharolyticus		1		1		1		1
Staphylococcus_warneri	4		6		1	6	2	9
Staphylococcus_xylosus							1
Oral
Species	BLOOD_AE	BLOOD_AN	CHOCOLATE_AE	CHOCOLATE_AN	LB_AE	LB_AN	R2A_AE	R2A_AN	STREP_AE	STREP_AN		AE=Aerobic
Actinomyces_graevenitzii				1								AN=Anaerobic
Actinomyces_naeslundii	1			1					1
Actinomyces_odontolyticus				5		2			1	1
Actinomyces_oris	6		11	1			10		11
Actinomyces_viscosus									2
Aggregatibacter_aphrophilus		1	3	1	1		1
Alloscardovia_omnicolens									1
Atopobium_parvulum		1
Campylobacter_concisus		1
Corynebacterium_durum	6		1				1		1
Cutibacterium_sp			1
Fusobacterium_periodonticum		8		1		1
Gemella_haemolysans		1		1					1
Gemella_sanguinis		2
Geobacillus_thermoglucosidasius		1
Haemophilus_parainfluenzae			14	1		2	2			3
Haemophilus_sp			1
Lachnoanaerobaculum_orale		1								3
Lachnoanaerobaculum_saburreum		1		1						1
Lachnoanaerobaculum_umeaense				1				1		2
Neisseria_elongata							4
Neisseria_flavescens	3		10		5		2
Neisseria_macacae	2		5		4		10
Neisseria_meningitidis			3
Neisseria_mucosa	2
Neisseria_sp[2]	1
Neisseria_subflava	30		7		11		16
Peptostreptococcus_anaerobius				1
Prevotella_denticola		1
Prevotella_melaninogenica		1								1
Rothia_aeria	4		3		4				3
Rothia_dentocariosa	9		2		19				13
Rothia_mucilaginosa	12		3		6		1		6
Staphylococcus_aureus	3
Staphylococcus_epidermidis						1
Streptococcus_anginosus		1								5
Streptococcus_australis	2
Streptococcus_cristatus	2		5			7		1	2	2
Streptococcus_gordonii	1	2	4	1		5		2		6
Streptococcus_infantis	1		1	2			3
Streptococcus_mitis	9	9	4	10	13	1	11	5	3	11
Streptococcus_mutans		1	1							2
Streptococcus_oralis	3	7	4	8	5	5	6	5	3	9					Condition name	Condition	Media	Atmosphere	Temperature (C)	Notes
Streptococcus_parasanguinis	14	14	14	9	18	21	3	5	7	15					C1	filtered 5uM aerobic BB	5uM filtered BB	Aerobic	37
Streptococcus_peroris	1		1	2					3						C4	aerobic BB/blood	BB/blood	Aerobic	37
Streptococcus_pneumoniae			1	5	1			1		4					C7	aerobic/TSB	TSB	Aerobic	37
Streptococcus_pseudopneumoniae	1								1						C12	aerobic BB/rumen fluid	BB/rumen fluid	Aerobic	37
Streptococcus_salivarius	3	4	20	7	7	17	20	35	5	6					C13	aerobic TSB/blood/28 degrees	TSB/blood	Aerobic	28
Streptococcus_sanguinis	3	1	5	4	1	12			1	5					C19	aerobic BHI/vanco/colistin	BHI/vanco/colistin	Aerobic	37
Streptococcus_sinensis		1													C2	anaerobic thermic shock		Anaerobic	37	thermic shock
Streptococcus_vestibularis	2	2	1	7	1	2	1	7							C9	filtered 5uM anaerobic BB	5uM filtered BB	Anaerobic	37
Veillonella_atypica		4		3				9							C14	BB/blood/anaerobic	BB/blood	Anaerobic	37
Veillonella_denticariosi								1							C17	TSB/blood/37/anaerobic	TSB/blood	Anaerobic	37
Veillonella_dispar		1		2		4									C18	BB/rumen fluid/anaerobic	BB/rumen fluid	Anaerobic	37
Veillonella_parvula		8			1	2		17		3					C20	BHI/vanco/colistin/anaerobic	BHI/vanco/colistin	Anaerobic	37
															GMM	GMM AN	GMM	Anaerobic	37	Day 0 only
Stool															Stool, by timepoint
Species	C1	C4	C7	C12	C13	C19	C2	C9	C14	C17	C18	C20	GMM		Species	0	1	3	7	14	28
Acidaminococcus_intestini								6	7	4	3				Acidaminococcus_intestini			3	7	9	1
Actinomyces_neuii	2														Actinomyces_neuii					2
Alistipes_finegoldii											1				Alistipes_finegoldii				1
Alistipes_onderdonkii									1						Alistipes_onderdonkii				1
Anaerococcus_hydrogenalis										1					Anaerococcus_hydrogenalis					1
Anaerococcus_vaginalis									2	3					Anaerococcus_vaginalis					2	3
Anaerotruncus_colihominis							7								Anaerotruncus_colihominis				2	5
Bacillus_circulans	1														Bacillus_circulans				1
Bacillus_pumilus					2										Bacillus_pumilus					2
Bacillus_subtilis			2												Bacillus_subtilis						2
Bacillus_thermoamylovorans							3								Bacillus_thermoamylovorans					1	2
Bacteroides_caccae									2	1					Bacteroides_caccae			2	1
Bacteroides_cellulosilyticus									1						Bacteroides_cellulosilyticus					1
Bacteroides_fragilis								2		1	2				Bacteroides_fragilis			2	1	2
Bacteroides_massiliensis									2	3					Bacteroides_massiliensis			2	2	1
Bacteroides_nordii								1			1				Bacteroides_nordii			2
Bacteroides_ovatus							2	8	8	5	7				Bacteroides_ovatus			8	5	16	1
Bacteroides_stercoris									2	3		1			Bacteroides_stercoris				1	5
Bacteroides_thetaiotaomicron							1	2	1	1	4				Bacteroides_thetaiotaomicron			5		3	1
Bacteroides_uniformis								15	11	8	24				Bacteroides_uniformis			22	15	18	3
Bacteroides_vulgatus									6	2	1				Bacteroides_vulgatus			5	3	1
Bifidobacterium_adolescentis													10		Bifidobacterium_adolescentis		10
Bifidobacterium_dentium													16		Bifidobacterium_dentium		16
Bifidobacterium_longum								1	1				29		Bifidobacterium_longum	23	6	2
Bifidobacterium_pseduocatenulatum													5		Bifidobacterium_pseduocatenulatum	5
Blautia_coccoides								5	4	3	3				Blautia_coccoides			9	4	1	1
Campylobacter_ureolyticus											1				Campylobacter_ureolyticus					1
Candida_albicans				2		63									Candida_albicans			19	24	17	5
Candida_albicans_(africana)						1									Candida_albicans_(africana)			1
Citrobacter_braakii					12	2									Citrobacter_braakii			1		8	5
Citrobacter_freundii	1			1	13										Citrobacter_freundii			3	1	10	1
Clostridium_aldenense								5	3						Clostridium_aldenense			1	1	2	4
Clostridium_bartletti											1				Clostridium_bartletti					1
Clostridium_bifermentans							8	1	5	11	8	1			Clostridium_bifermentans			7	8	4	15
Clostridium_bolteae								8	1		5				Clostridium_bolteae			1	3	6	4
Clostridium_butyricum									15	1	9	1			Clostridium_butyricum			6	4	5	11
Clostridium_citroniae										2					Clostridium_citroniae			1			1
Clostridium_clostridioforme								1	4		2				Clostridium_clostridioforme			2	4	1
Clostridium_difficile									1						Clostridium_difficile				1
Clostridium_hathewayi								1	1		1				Clostridium_hathewayi			1	1	1
Clostridium_hylemonae								3	1		1				Clostridium_hylemonae			1	2	1	1
Clostridium_lactatifermentans									2		2				Clostridium_lactatifermentans				1	3
Clostridium_paraputrificum											3				Clostridium_paraputrificum					2	1
Clostridium_perfringens							8	7		8					Clostridium_perfringens			15	3	5
Clostridium_ramosum							8	1	2	2	1				Clostridium_ramosum			3	4	5	2
Clostridium_scindens								1	1	2	2				Clostridium_scindens				1	3	2
Clostridium_sordellii	1						10	3	3	8		3			Clostridium_sordellii			4	6	9	9
Clostridium_sporogenes				1			1								Clostridium_sporogenes					1	1
Clostridium_symbiosum								4		6	1				Clostridium_symbiosum					2	9
Clostridium_tertium	21	27		19			11	2	4	6		1			Clostridium_tertium			1	13	39	38
Collinsella_aerofaciens									3	1					Collinsella_aerofaciens			4
Coprobacillus_cateniformis								1							Coprobacillus_cateniformis			1
Corynebacterium_aurimucosum	8		5												Corynebacterium_aurimucosum				5	8
Corynebacterium_freneyi			1												Corynebacterium_freneyi					1
Dietzia_natronolimnaea	3	5	5	5	1	11									Dietzia_natronolimnaea			4	12	5	9
Eggerthella_lenta								5	2	4	2				Eggerthella_lenta			7	4	2
Enterococcus_avium	10	8	6	8	3					2					Enterococcus_avium			13	10	14
Enterococcus_durans	13	12	25	12	7	1		4	2	5	3		1		Enterococcus_durans	1		14	37	23	10
Enterococcus_faecalis	4	2	21	3	5				1						Enterococcus_faecalis			19	13	4
Enterococcus_faecium	38	59	2	54			1	3	6	9	1				Enterococcus_faecium			49	62	59	3
Escherichia_coli	48	45	43	20	62		2	6	4	9	8				Escherichia_coli			119	62	38	28
Eubacterium_limosum								2		4					Eubacterium_limosum			4	1	1
Facklamia_hominis	2		1	3											Facklamia_hominis			6
Finegoldia_magna										3					Finegoldia_magna					3
Flavonifractor_plautii							9	3	2	1	2				Flavonifractor_plautii			3	5	6	3
Fusobacterium_varium								2							Fusobacterium_varium					2
Klebsiella_aerogenes					6										Klebsiella_aerogenes			2	4
Klebsiella_pneumoniae	1		3	1	7										Klebsiella_pneumoniae			8	2	2
Lactobacillus_fermentum													1		Lactobacillus_fermentum		1
Lactobacillus_gasseri													1		Lactobacillus_gasseri		1
Lactobacillus_murinus												1	5		Lactobacillus_murinus		5	1
Lactobacillus_paracasei						15						34	1		Lactobacillus_paracasei	1		16	11	9	13
Lactobacillus_plantarum						11						12	14		Lactobacillus_plantarum		14	16	1	6
Lactobacillus_rhamnosus						9						41			Lactobacillus_rhamnosus			17	10	19	4
Lactobacillus_ruminis												1	15		Lactobacillus_ruminis	1	14	1
Lactobacillus_vaginalis													5		Lactobacillus_vaginalis		5
Lactococcus_garvieae					4										Lactococcus_garvieae			3		1
Lactococcus_lactis					2										Lactococcus_lactis			2
Lysinibacillus_boronitolerans			6		9										Lysinibacillus_boronitolerans					8	7
Lysinibacillus_fusiformis			1												Lysinibacillus_fusiformis				1
Lysinibacillus_sp	3														Lysinibacillus_sp			3
Lysinibacillus_sphaericus			1												Lysinibacillus_sphaericus					1
Micrococcus_luteus			1												Micrococcus_luteus				1
Murdochiella_asaccharolytica									1						Murdochiella_asaccharolytica						1
Odoribacter_splanchnicus									2	1	1				Odoribacter_splanchnicus			2		1	1
Paenibacillus_macerans							1								Paenibacillus_macerans			1
Parabacteroides_distasonis										1					Parabacteroides_distasonis			1
Parabacteroides_johnsonii									1						Parabacteroides_johnsonii					1
Parabacteroides_merdae								3		1	1				Parabacteroides_merdae			1	3	1
Pediococcus_acidilactici						30					1	17			Pediococcus_acidilactici			15	7	4	22
Peptoniphilus_harei									1	1					Peptoniphilus_harei				1	1
Peptostreptococcus_anaerobius										5					Peptostreptococcus_anaerobius			5
Pseudomonas_sp	3	4	2	2		3									Pseudomonas_sp			3	11
Ruminococcus_gnavus							11	1							Ruminococcus_gnavus			1	8	3
Staphylococcus_aureus			3												Staphylococcus_aureus			3
Staphylococcus_saprophyticus		1													Staphylococcus_saprophyticus						1
Streptococcus_agalactiae					11										Streptococcus_agalactiae			4	7
Streptococcus_aginosus										1					Streptococcus_aginosus			1
Streptococcus_lugdunensis			6												Streptococcus_lugdunensis			6
Streptococcus_parasanguinis	1														Streptococcus_parasanguinis					1

## Sheet: Table S5
Table S5. Spearman correlation between relative abundance in metagenomic data vs. frequency of isolation, genus- and species-level
Skin				Oral				Stool
Genus				Genus				Genus
Detected in both	10			Detected in both	15			Detected in both	18
Detected culture only	4			Detected culture only	4			Detected culture only	29
# genera (cultivated)	14			# genera (cultivated)	19			# genera (cultivated)	41
# genera (metagenomics)	49			# genera (metagenomics)	45			# genera (metagenomics)	54
Genus	rho	p_value		Genus	rho	p_value		Genus	rho	p_value
Actinomyces	0.661438	0.0740516		Actinomyces	0.216883	0.605916		Acidaminococcus	0.790569	0.111367
Brevibacterium	0.875	0.00443649		Aggregatibacter	0.76835	0.0259278		Alistipes	-0.353553	0.559404
Corynebacterium	0.590404	0.123342		Atopobium	-0.0845154	0.842287		Bacillus	0.559017	0.327276
Dermabacter	0.472456	0.237142		Campylobacter	-0.3515	0.393211		Bacteroides	0.359092	0.552815
Kocuria	-0.0638877	0.880536		Corynebacterium	0.630887	0.0934888		Bifidobacterium	0.3	0.683333
Kytococcus	0.539949	0.167159		Fusobacterium	0.19679	0.640434		Blautia	-0.28677	0.639942
Lactobacillus	-0.21598	0.607455		Gemella	0.756379	0.0298651		Clostridium	-0.223607	0.717686
Micrococcus	0.661438	0.0740516		Haemophilus	0.417374	0.303557		Collinsella	0.648886	0.236154
Propionibacterium	0.57735	0.133975		Lachnoanaerobaculum	-0.086711	0.83823		Eggerthella	-0.544107	0.343111
Staphylococcus	0.619048	0.11498		Neisseria	-0.0119763	0.977547		Escherichia	-0.894427	0.0405193
				Peptostreptococcus	-0.283473	0.496275		Eubacterium	-0.28677	0.639942
				Prevotella	-0.0563436	0.894579		Flavonifractor	0.447214	0.450185
				Rothia	-0.0359288	0.932691		Lactobacillus	0.410391	0.492536
				Streptococcus	0.445815	0.26825		Odoribacter	-0.444262	0.453549
				Veillonella	-0.491027	0.216608		Parabacteroides	0.353553	0.559404
								Pediococcus	-0.395285	0.51014
								Ruminococcus	-0.395285	0.51014
								Streptococcus	0.125	0.84126
Skin				Oral				Stool
Species				Species				Species
Detected in both	13			Detected in both	34			Detected in both	29
Detected culture only	19			Detected culture only	21			Detected culture only	71
# species (cultivated)	32			# species (cultivated)	55			# species (cultivated)	100
# species (metagenomics)	103			# species (metagenomics)	122			# species (metagenomics)	114
Species	rho	p_value		Species	rho	p_value		Species	rho	p_value
Actinomyces_neuii	0.539949	0.167159		Actinomyces_graevenitzii	-0.0845154	0.842287		Acidaminococcus_intestini	0.790569	0.111367
Corynebacterium_bovis	1	2.73691e-47		Actinomyces_naeslundii	0.755929	0.0300197		Alistipes_finegoldii	0	1
Corynebacterium_tuberculostearicum	0.662037	0.0736964		Actinomyces_odontolyticus	0	1		Alistipes_onderdonkii	0.362738	0.548486
Kocuria_rhizophila	0.472456	0.237142		Actinomyces_oris	0.110432	0.794618		Bacteroides_caccae	0.782624	0.117614
Kytococcus_sedentarius	0.539949	0.167159		Actinomyces_viscosus	0.263625	0.528128		Bacteroides_cellulosilyticus	1	3.97186e-24
Micrococcus_luteus	0.661438	0.0740516		Aggregatibacter_aphrophilus	0.5	0.207031		Bacteroides_fragilis	0.474342	0.419531
Staphylococcus_epidermidis	0.428571	0.299206		Atopobium_parvulum	-0.0845154	0.842287		Bacteroides_massiliensis	1	3.97186e-24
Staphylococcus_haemolyticus	0.5	0.207031		Campylobacter_concisus	-0.3515	0.393211		Bacteroides_ovatus	0.3	0.683333
Staphylococcus_hominis	0.45046	0.262689		Fusobacterium_periodonticum	0.19679	0.640434		Bacteroides_stercoris	0.725476	0.16537
Staphylococcus_lugdunensis	0.959184	0.000164836		Gemella_haemolysans	0.454738	0.257617		Bacteroides_thetaiotaomicron	0.153897	0.804829
Staphylococcus_pasteuri	-0.21598	0.607455		Gemella_sanguinis	-0.536925	0.170018		Bacteroides_uniformis	-0.666886	0.218894
Staphylococcus_pettenkoferi	0.755929	0.0300197		Haemophilus_parainfluenzae	0.540131	0.166988		Bacteroides_vulgatus	0.527046	0.361455
Staphylococcus_warneri	0.740822	0.0355026		Lachnoanaerobaculum_saburreum	-0.29277	0.481618		Bifidobacterium_adolescentis	0.790569	0.111367
				Neisseria_elongata	0.575946	0.135148		Bifidobacterium_longum	0.153897	0.804829
				Neisseria_flavescens	0.22973	0.584172		Clostridium_bolteae	-0.707107	0.18169
				Neisseria_macacae	0.682955	0.0619282		Clostridium_citroniae	-0.408248	0.495025
				Neisseria_meningitidis	0.188167	0.655426		Clostridium_hathewayi	-0.25	0.685038
				Neisseria_subflava	0.446594	0.267313		Clostridium_symbiosum	0	1
				Prevotella_denticola	-0.142857	0.735765		Collinsella_aerofaciens	0.648886	0.236154
				Prevotella_melaninogenica	0	1		Escherichia_coli	-0.707107	0.18169
				Rothia_aeria	0.158114	0.70844		Flavonifractor_plautii	0.447214	0.450185
				Rothia_dentocariosa	0.167668	0.691465		Lactobacillus_plantarum	0.790569	0.111367
				Rothia_mucilaginosa	0.275454	0.509054		Lactobacillus_ruminis	1	3.97186e-24
				Streptococcus_australis	-0.443607	0.270915		Odoribacter_splanchnicus	-0.444262	0.453549
				Streptococcus_cristatus	0.675053	0.066232		Parabacteroides_distasonis	0.362738	0.548486
				Streptococcus_gordonii	0.78052	0.0222718		Parabacteroides_johnsonii	1	3.97186e-24
				Streptococcus_infantis	-0.508618	0.198046		Parabacteroides_merdae	0.158114	0.799525
				Streptococcus_parasanguinis	0.951503	0.000274893		Pediococcus_acidilactici	-0.395285	0.51014
				Streptococcus_salivarius	0.634742	0.0908904		Ruminococcus_gnavus	0.125	0.84126
				Streptococcus_sanguinis	0.704416	0.051096
				Streptococcus_vestibularis	0.319444	0.440541
				Veillonella_atypica	0.459354	0.2522
				Veillonella_dispar	0.490578	0.217093
				Veillonella_parvula	0.590404	0.123342
